# Supplementary material for: A curved compliant spinal bone anchor to enhance fixation strength
Source: PLoS One. 2024 Dec 19;19(12):e0315629. doi: 10.1371/journal.pone.0315629 (PMC11658614; doi:10.1371/journal.pone.0315629)
Supplement: S1 Raw data — (XLSX) [file pone.0315629.s001.xlsx]

## Sheet: nitinol1
Time [msec]	Potentiometer [V]	Force sensor [V]	Pull-out force [N]	Pull-out distance [mm]
0	5.011	0.011	4.981	12.027
100	5.012	0.011	4.835	12.028
202	5.012	0.011	4.835	12.029
303	5.012	0.013	5.71	12.029
404	5.011	0.011	4.981	12.027
504	5.012	0.012	5.272	12.028
605	5.011	0.012	5.564	12.027
705	5.012	0.011	4.981	12.028
805	5.012	0.011	4.835	12.028
905	5.011	0.011	5.127	12.027
1005	5.012	0.011	4.981	12.028
1106	5.012	0.011	4.981	12.028
1207	5.012	0.012	5.418	12.03
1308	5.011	0.011	4.981	12.027
1408	5.012	0.011	4.981	12.03
1508	5.012	0.012	5.272	12.028
1608	5.011	0.012	5.418	12.027
1708	5.012	0.011	5.127	12.028
1808	5.011	0.01	4.689	12.027
1908	5.011	0.011	4.981	12.027
2010	5.012	0.011	4.981	12.029
2110	5.011	0.013	5.71	12.027
2210	5.011	0.011	5.127	12.027
2311	5.011	0.011	5.127	12.027
2412	5.012	0.011	4.981	12.028
2512	5.011	0.011	4.981	12.027
2613	5.012	0.01	4.689	12.03
2713	5.012	0.011	4.835	12.028
2813	5.012	0.011	5.127	12.028
2913	5.011	0.011	4.981	12.027
3014	5.011	0.012	5.418	12.027
3114	5.012	0.011	4.835	12.028
3214	5.011	0.011	4.981	12.027
3314	5.012	0.011	4.981	12.028
3414	5.012	0.011	4.835	12.028
3516	5.011	0.011	4.835	12.027
3616	5.011	0.011	4.981	12.027
3716	5.012	0.011	4.981	12.028
3816	5.011	0.011	4.835	12.027
3916	5.012	0.011	5.127	12.028
4017	5.011	0.012	5.272	12.027
4117	5.012	0.012	5.272	12.03
4217	5.012	0.012	5.272	12.029
4317	5.012	0.01	4.689	12.028
4417	5.012	0.011	5.127	12.028
4517	5.012	0.011	5.127	12.028
4617	5.011	0.011	5.127	12.027
4718	5.011	0.01	4.689	12.027
4818	5.011	0.011	4.981	12.027
4918	5.013	0.011	4.835	12.03
5019	5.011	0.011	5.127	12.027
5119	5.011	0.012	5.418	12.027
5219	5.011	0.011	4.981	12.027
5319	5.012	0.01	4.689	12.028
5420	5.012	0.011	4.981	12.03
5520	5.012	0.011	4.835	12.029
5620	5.012	0.011	4.835	12.029
5720	5.012	0.012	5.272	12.029
5820	5.012	0.012	5.272	12.028
5920	5.012	0.011	4.981	12.028
6020	5.011	0.011	4.981	12.027
6120	5.012	0.01	4.397	12.03
6221	5.011	0.011	4.981	12.027
6322	5.011	0.012	5.272	12.027
6422	5.011	0.011	4.981	12.026
6522	5.012	0.011	5.127	12.029
6622	5.011	0.011	4.835	12.027
6722	5.011	0.011	5.127	12.027
6823	5.011	0.011	5.127	12.027
6923	5.012	0.011	4.981	12.029
7023	5.013	0.011	4.835	12.03
7124	5.012	0.012	5.272	12.028
7225	5.012	0.011	5.127	12.029
7326	5.012	0.011	5.127	12.028
7426	5.013	0.012	5.272	12.031
7526	5.012	0.012	5.418	12.028
7626	5.012	0.012	5.272	12.028
7726	5.011	0.011	5.127	12.027
7826	5.012	0.012	5.272	12.028
7926	5.011	0.011	5.127	12.027
8026	5.012	0.011	4.981	12.03
8128	5.012	0.01	4.689	12.03
8228	5.011	0.011	4.981	12.027
8328	5.011	0.011	5.127	12.027
8428	5.011	0.011	4.981	12.027
8529	5.011	0.011	4.981	12.027
8629	5.013	0.011	4.835	12.03
8729	5.011	0.011	4.835	12.027
8829	5.011	0.011	4.835	12.027
8929	5.011	0.011	4.835	12.027
9029	5.012	0.011	5.127	12.03
9129	5.011	0.012	5.272	12.027
9229	5.011	0.012	5.272	12.027
9329	5.011	0.011	5.127	12.027
9429	5.012	0.011	5.127	12.028
9529	5.012	0.011	5.127	12.029
9629	5.011	0.011	4.835	12.027
9729	5.012	0.012	5.418	12.029
9829	5.012	0.011	5.127	12.029
9929	5.012	0.011	5.127	12.029
10029	5.011	0.012	5.272	12.027
10130	5.011	0.012	5.272	12.027
10231	5.011	0.011	4.835	12.027
10331	5.012	0.011	4.981	12.028
10432	5.012	0.011	4.981	12.028
10532	5.012	0.011	5.127	12.028
10633	5.012	0.011	4.835	12.029
10733	5.011	0.012	5.272	12.027
10833	5.011	0.011	4.981	12.027
10933	5.011	0.012	5.272	12.027
11034	5.012	0.011	4.981	12.029
11135	5.011	0.012	5.564	12.027
11235	5.012	0.011	4.835	12.028
11336	5.012	0.01	4.543	12.028
11437	5.011	0.011	5.127	12.027
11538	5.011	0.011	4.981	12.027
11639	5.011	0.009	4.105	12.027
11739	5.012	0.012	5.418	12.03
11839	5.011	0.011	5.127	12.027
11939	5.012	0.011	4.835	12.028
12039	5.012	0.012	5.418	12.028
12140	5.012	0.011	5.127	12.028
12240	5.012	0.011	5.127	12.028
12340	5.012	0.01	4.689	12.028
12440	5.011	0.011	4.835	12.027
12540	5.011	0.011	4.981	12.027
12640	5.012	0.011	4.981	12.028
12740	5.012	0.011	4.835	12.029
12840	5.011	0.011	4.981	12.027
12941	5.011	0.011	4.981	12.027
13041	5.011	0.011	4.981	12.027
13142	5.011	0.011	5.127	12.027
13242	5.012	0.011	4.981	12.028
13342	5.011	0.012	5.272	12.027
13442	5.012	0.011	4.981	12.029
13542	5.011	0.011	4.835	12.027
13643	5.011	0.011	4.981	12.027
13743	5.012	0.011	4.981	12.028
13845	5.011	0.011	4.835	12.027
13945	5.011	0.012	5.272	12.027
14045	5.013	0.011	5.127	12.03
14145	5.011	0.011	5.127	12.027
14245	5.012	0.011	4.981	12.028
14345	5.011	0.012	5.272	12.027
14446	5.011	0.011	4.981	12.027
14547	5.011	0.01	4.689	12.027
14648	5.012	0.012	5.272	12.029
14749	5.012	0.012	5.564	12.029
14849	5.011	0.012	5.272	12.027
14950	5.011	0.011	4.981	12.027
15050	5.011	0.011	4.981	12.027
15151	5.011	0.011	4.981	12.027
15252	5.012	0.011	5.127	12.029
15352	5.011	0.011	4.835	12.027
15452	5.011	0.01	4.397	12.027
15552	5.012	0.011	4.981	12.028
15653	5.012	0.011	4.835	12.028
15754	5.011	0.011	5.127	12.027
15855	5.012	0.012	5.272	12.03
15956	5.011	0.01	4.689	12.027
16056	5.011	0.012	5.272	12.027
16158	5.011	0.011	4.835	12.027
16258	5.012	0.011	5.127	12.028
16359	5.012	0.011	4.835	12.028
16459	5.012	0.011	4.835	12.029
16559	5.012	0.012	5.418	12.03
16659	5.011	0.012	5.272	12.027
16759	5.011	0.012	5.272	12.027
16860	5.012	0.011	5.127	12.028
16961	5.012	0.01	4.543	12.028
17062	5.012	0.012	5.272	12.028
17162	5.011	0.011	5.127	12.027
17262	5.011	0.012	5.272	12.027
17363	5.011	0.011	5.127	12.027
17464	5.012	0.011	4.835	12.029
17564	5.012	0.012	5.418	12.028
17665	5.011	0.012	5.272	12.027
17765	5.011	0.011	5.127	12.027
17865	5.012	0.01	4.689	12.029
17965	5.012	0.011	5.127	12.029
18066	5.012	0.012	5.418	12.03
18166	5.011	0.011	4.981	12.027
18266	5.011	0.012	5.272	12.027
18367	5.012	0.011	4.981	12.028
18467	5.013	0.011	5.127	12.03
18567	5.011	0.012	5.272	12.027
18667	5.012	0.01	4.689	12.03
18767	5.012	0.012	5.272	12.028
18867	5.011	0.011	5.127	12.027
18967	5.012	0.011	4.835	12.028
19067	5.012	0.011	5.127	12.029
19168	5.012	0.011	5.127	12.028
19268	5.012	0.011	5.127	12.03
19369	5.011	0.011	5.127	12.027
19469	5.011	0.012	5.272	12.027
19569	5.012	0.01	4.397	12.028
19670	5.012	0.009	4.251	12.028
19770	5.011	0.011	4.981	12.027
19870	5.011	0.011	4.835	12.027
19970	5.012	0.011	4.981	12.029
20070	5.011	0.011	4.981	12.027
20170	5.011	0.012	5.272	12.027
20270	5.011	0.012	5.272	12.027
20370	5.012	0.01	4.397	12.028
20470	5.011	0.011	5.127	12.027
20570	5.012	0.011	4.981	12.028
20670	5.013	0.011	4.835	12.03
20771	5.012	0.012	5.272	12.029
20872	5.012	0.011	5.127	12.029
20973	5.012	0.011	5.127	12.03
21073	5.011	0.011	5.127	12.027
21174	5.012	0.012	5.272	12.029
21274	5.011	0.011	4.981	12.027
21374	5.012	0.01	4.543	12.028
21474	5.012	0.011	5.127	12.029
21575	5.012	0.011	4.981	12.029
21676	5.012	0.011	5.127	12.029
21776	5.012	0.011	5.127	12.03
21876	5.011	0.011	4.981	12.027
21976	5.012	0.011	4.835	12.029
22076	5.012	0.011	4.835	12.028
22176	5.012	0.011	4.835	12.029
22277	5.011	0.012	5.272	12.027
22377	5.012	0.01	4.543	12.029
22477	5.012	0.011	4.981	12.029
22577	5.011	0.01	4.689	12.027
22677	5.012	0.011	4.981	12.03
22777	5.012	0.011	4.835	12.028
22877	5.012	0.011	4.835	12.029
22978	5.012	0.011	5.127	12.028
23079	5.011	0.011	5.127	12.027
23179	5.012	0.012	5.418	12.029
23279	5.012	0.011	4.981	12.028
23380	5.011	0.011	5.127	12.027
23480	5.011	0.012	5.272	12.027
23581	5.012	0.01	4.689	12.029
23681	5.011	0.011	5.127	12.027
23781	5.012	0.011	5.127	12.028
23882	5.012	0.009	4.251	12.028
23983	5.011	0.011	5.127	12.027
24084	5.012	0.01	4.689	12.028
24184	5.011	0.011	4.835	12.027
24285	5.011	0.011	4.981	12.027
24385	5.011	0.011	4.981	12.027
24485	5.011	0.011	5.127	12.027
24585	5.011	0.011	4.981	12.027
24685	5.012	0.011	4.835	12.029
24785	5.011	0.011	5.127	12.027
24885	5.011	0.012	5.272	12.027
24985	5.012	0.011	4.981	12.03
25085	5.012	0.012	5.272	12.028
25185	5.011	0.009	4.251	12.027
25287	5.012	0.011	4.835	12.029
25387	5.012	0.012	5.272	12.029
25487	5.012	0.011	5.127	12.028
25587	5.012	0.011	4.835	12.029
25688	5.011	0.011	5.127	12.027
25788	5.011	0.012	5.272	12.027
25890	5.011	0.011	5.127	12.027
25990	5.012	0.011	5.127	12.028
26090	5.012	0.011	5.127	12.029
26190	5.011	0.012	5.272	12.026
26290	5.012	0.011	4.981	12.029
26390	5.012	0.011	5.127	12.028
26491	5.012	0.011	4.835	12.028
26592	5.013	0.011	4.981	12.03
26693	5.012	0.011	5.127	12.028
26793	5.012	0.011	4.981	12.029
26893	5.012	0.011	4.981	12.028
26993	5.011	0.011	4.835	12.027
27094	5.012	0.012	5.272	12.029
27194	5.012	0.012	5.272	12.029
27294	5.011	0.012	5.418	12.027
27394	5.012	0.011	5.127	12.029
27494	5.012	0.011	4.835	12.028
27594	5.011	0.012	5.272	12.027
27694	5.013	0.01	4.689	12.031
27794	5.011	0.011	4.835	12.027
27895	5.012	0.01	4.689	12.028
27995	5.011	0.01	4.397	12.027
28095	5.011	0.012	5.272	12.027
28195	5.012	0.011	5.127	12.028
28295	5.011	0.012	5.272	12.027
28395	5.011	0.01	4.543	12.027
28495	5.012	0.011	4.981	12.028
28596	5.012	0.012	5.564	12.028
28697	5.011	0.01	4.543	12.027
28797	5.011	0.012	5.272	12.027
28897	5.012	0.011	4.981	12.029
28997	5.012	0.011	4.981	12.029
29097	5.012	0.011	4.981	12.028
29197	5.012	0.011	5.127	12.029
29297	5.012	0.011	4.981	12.028
29398	5.012	0.011	5.127	12.028
29498	5.011	0.011	4.835	12.027
29598	5.012	0.011	5.127	12.028
29698	5.012	0.011	4.835	12.029
29798	5.012	0.011	4.981	12.029
29898	5.011	0.011	5.127	12.027
29999	5.011	0.009	4.251	12.027
30100	5.012	0.011	5.127	12.028
30200	5.011	0.012	5.272	12.027
30300	5.011	0.011	5.127	12.027
30400	5.012	0.011	4.835	12.029
30500	5.012	0.012	5.272	12.03
30600	5.011	0.012	5.564	12.027
30701	5.012	0.01	4.543	12.028
30802	5.012	0.011	5.127	12.028
30902	5.011	0.012	5.418	12.027
31002	5.012	0.012	5.272	12.029
31103	5.012	0.012	5.272	12.028
31203	5.011	0.012	5.272	12.027
31303	5.011	0.011	4.981	12.027
31403	5.013	0.011	4.835	12.03
31504	5.012	0.012	5.564	12.029
31604	5.011	0.011	5.127	12.027
31704	5.011	0.013	5.856	12.027
31805	5.012	0.013	6.002	12.03
31905	5.011	0.013	5.856	12.027
32005	5.011	0.013	5.71	12.027
32105	5.013	0.011	4.981	12.03
32205	5.012	0.013	5.856	12.028
32305	5.011	0.014	6.148	12.027
32405	5.011	0.013	6.002	12.027
32505	5.012	0.013	5.71	12.03
32606	5.012	0.012	5.564	12.03
32706	5.012	0.013	5.71	12.03
32806	5.012	0.013	6.002	12.028
32907	5.011	0.014	6.148	12.027
33007	5.012	0.013	5.856	12.028
33108	5.011	0.014	6.148	12.027
33209	5.012	0.013	5.71	12.029
33309	5.011	0.014	6.148	12.027
33409	5.012	0.013	5.71	12.029
33509	5.011	0.013	6.002	12.026
33610	5.011	0.013	5.856	12.027
33710	5.011	0.014	6.148	12.027
33810	5.011	0.013	6.002	12.027
33910	5.011	0.013	5.71	12.027
34010	5.012	0.013	5.856	12.028
34110	5.012	0.013	5.856	12.028
34211	5.012	0.014	6.148	12.028
34312	5.011	0.013	6.002	12.027
34413	5.011	0.014	6.148	12.027
34514	5.012	0.014	6.148	12.029
34615	5.011	0.013	6.002	12.027
34715	5.012	0.015	6.585	12.029
34815	5.012	0.014	6.294	12.029
34915	5.011	0.015	6.585	12.027
35015	5.012	0.014	6.44	12.03
35116	5.012	0.015	6.585	12.03
35216	5.011	0.015	6.877	12.027
35318	5.011	0.015	6.585	12.027
35419	5.012	0.016	7.023	12.029
35519	5.012	0.016	7.461	12.028
35620	5.012	0.015	6.877	12.029
35720	5.011	0.016	7.023	12.027
35821	5.013	0.017	7.607	12.03
35921	5.011	0.016	7.461	12.027
36022	5.012	0.016	7.461	12.029
36123	5.011	0.017	7.753	12.026
36223	5.011	0.017	7.898	12.027
36323	5.012	0.018	8.19	12.028
36423	5.012	0.017	7.898	12.03
36523	5.011	0.019	8.482	12.027
36624	5.011	0.019	8.628	12.027
36725	5.011	0.019	8.774	12.027
36825	5.011	0.02	9.211	12.027
36925	5.012	0.02	9.211	12.028
37026	5.011	0.022	9.795	12.027
37126	5.011	0.02	9.066	12.027
37227	5.012	0.022	9.941	12.028
37327	5.012	0.023	10.524	12.03
37427	5.012	0.024	10.816	12.028
37528	5.012	0.023	10.524	12.029
37628	5.012	0.025	11.254	12.03
37729	5.012	0.025	11.4	12.03
37830	5.012	0.026	11.692	12.028
37931	5.012	0.025	11.108	12.029
38032	5.012	0.027	12.421	12.028
38133	5.012	0.028	12.567	12.028
38233	5.011	0.028	12.859	12.027
38333	5.011	0.029	13.296	12.027
38433	5.012	0.03	13.588	12.029
38533	5.012	0.031	14.172	12.028
38633	5.011	0.031	13.88	12.027
38733	5.012	0.033	14.755	12.029
38834	5.012	0.034	15.193	12.028
38934	5.012	0.035	15.63	12.028
39034	5.011	0.036	16.36	12.027
39134	5.012	0.036	16.506	12.028
39234	5.011	0.039	17.527	12.027
39334	5.012	0.039	17.527	12.029
39434	5.012	0.04	18.111	12.028
39534	5.012	0.042	18.84	12.03
39634	5.012	0.043	19.569	12.028
39734	5.012	0.044	19.861	12.03
39834	5.011	0.045	20.445	12.027
39934	5.013	0.046	20.737	12.031
40034	5.011	0.047	21.174	12.027
40134	5.011	0.049	22.049	12.027
40234	5.012	0.049	22.049	12.028
40335	5.012	0.05	22.487	12.028
40436	5.012	0.051	23.071	12.029
40536	5.012	0.052	23.654	12.028
40637	5.011	0.053	24.092	12.026
40737	5.011	0.054	24.53	12.026
40837	5.011	0.055	24.821	12.027
40938	5.012	0.057	25.697	12.028
41040	5.012	0.057	25.697	12.029
41140	5.012	0.058	26.426	12.03
41240	5.012	0.06	27.01	12.028
41340	5.012	0.06	27.301	12.029
41440	5.012	0.062	27.885	12.029
41541	5.011	0.063	28.614	12.027
41641	5.013	0.063	28.614	12.03
41742	5.012	0.066	29.636	12.03
41842	5.011	0.066	30.073	12.027
41943	5.011	0.068	30.949	12.027
42043	5.012	0.068	30.803	12.028
42143	5.012	0.067	30.219	12.029
42243	5.012	0.07	31.678	12.03
42343	5.011	0.07	31.678	12.026
42443	5.011	0.072	32.699	12.027
42544	5.011	0.074	33.283	12.027
42645	5.011	0.074	33.575	12.027
42745	5.011	0.074	33.429	12.027
42845	5.013	0.074	33.575	12.03
42946	5.012	0.075	33.866	12.029
43046	5.012	0.075	33.866	12.029
43146	5.011	0.076	34.45	12.027
43246	5.012	0.072	32.553	12.029
43346	5.012	0.072	32.699	12.029
43446	5.011	0.074	33.283	12.027
43546	5.012	0.076	34.158	12.03
43647	5.011	0.072	32.407	12.027
43747	5.011	0.071	32.262	12.027
43847	5.012	0.074	33.283	12.028
43948	5.011	0.076	34.45	12.027
44048	5.013	0.073	33.137	12.03
44148	5.012	0.072	32.407	12.029
44248	5.012	0.072	32.553	12.03
44349	5.011	0.075	33.72	12.027
44449	5.011	0.075	34.012	12.027
44549	5.012	0.071	32.116	12.028
44651	5.012	0.072	32.699	12.028
44752	5.011	0.073	33.137	12.027
44852	5.011	0.075	34.012	12.027
44952	5.012	0.071	31.97	12.029
45053	5.011	0.072	32.699	12.027
45155	5.011	0.074	33.283	12.027
45255	5.011	0.076	34.45	12.027
45355	5.011	0.07	31.824	12.027
45455	5.012	0.072	32.407	12.028
45556	5.011	0.074	33.429	12.027
45656	5.011	0.075	33.866	12.027
45757	5.011	0.071	31.97	12.027
45857	5.012	0.071	32.262	12.029
45957	5.012	0.072	32.553	12.03
46057	5.011	0.075	34.012	12.027
46158	5.011	0.076	34.45	12.027
46259	5.011	0.07	31.824	12.027
46359	5.012	0.072	32.699	12.03
46459	5.012	0.074	33.429	12.029
46560	5.012	0.076	34.45	12.028
46660	5.012	0.073	32.845	12.028
46761	5.012	0.072	32.407	12.029
46861	5.011	0.074	33.429	12.027
46961	5.011	0.076	34.158	12.026
47062	5.011	0.075	34.012	12.027
47162	5.011	0.071	32.116	12.027
47263	5.012	0.073	32.991	12.028
47364	5.012	0.075	33.72	12.028
47465	5.012	0.077	34.742	12.029
47565	5.011	0.069	31.094	12.027
47665	5.011	0.073	32.845	12.027
47766	5.012	0.074	33.429	12.029
47867	5.011	0.076	34.45	12.027
47968	5.012	0.074	33.429	12.028
48069	5.011	0.072	32.553	12.027
48170	5.012	0.075	33.866	12.03
48270	5.012	0.075	34.012	12.03
48371	5.011	0.076	34.45	12.027
48471	5.011	0.071	31.97	12.027
48571	5.011	0.073	33.137	12.027
48671	5.011	0.076	34.596	12.027
48771	5.012	0.077	35.033	12.029
48872	5.012	0.071	31.97	12.029
48972	5.012	0.073	33.137	12.028
49073	5.012	0.074	33.575	12.028
49173	5.011	0.077	34.742	12.027
49274	5.011	0.069	31.094	12.027
49374	5.013	0.073	32.845	12.03
49475	5.011	0.075	34.012	12.027
49575	4.998	0.077	34.742	11.995
49676	4.995	0.072	32.553	11.989
49776	4.994	0.074	33.283	11.986
49876	4.992	0.075	34.012	11.981
49976	4.99	0.077	35.033	11.976
50076	4.987	0.071	32.262	11.969
50176	4.986	0.073	32.991	11.966
50276	4.984	0.076	34.304	11.961
50377	4.981	0.074	33.429	11.955
50478	4.979	0.072	32.553	11.949
50578	4.978	0.075	33.72	11.947
50679	4.976	0.076	34.596	11.941
50779	4.973	0.071	32.262	11.936
50879	4.971	0.072	32.553	11.931
50979	4.97	0.076	34.158	11.928
51079	4.969	0.076	34.596	11.927
51180	4.967	0.077	34.742	11.921
51280	4.964	0.072	32.407	11.914
51380	4.964	0.073	33.137	11.914
51480	4.961	0.076	34.158	11.907
51580	4.96	0.077	35.033	11.904
51680	4.956	0.073	32.991	11.895
51780	4.956	0.073	32.845	11.895
51880	4.954	0.075	34.012	11.89
51980	4.952	0.077	34.888	11.886
52080	4.951	0.079	35.763	11.883
52180	4.949	0.07	31.824	11.876
52280	4.948	0.074	33.429	11.874
52380	4.946	0.076	34.158	11.869
52480	4.944	0.077	34.888	11.866
52580	4.942	0.075	34.012	11.862
52681	4.94	0.072	32.699	11.856
52782	4.939	0.075	33.72	11.852
52882	4.936	0.077	34.742	11.847
52983	4.935	0.078	35.325	11.843
53083	4.932	0.071	32.116	11.837
53183	4.931	0.073	32.845	11.834
53283	4.929	0.074	33.575	11.831
53384	4.928	0.078	35.179	11.826
53484	4.926	0.078	35.179	11.823
53584	4.924	0.071	32.262	11.817
53684	4.922	0.073	33.137	11.814
53784	4.92	0.076	34.45	11.808
53884	4.918	0.077	35.033	11.803
53985	4.917	0.075	33.866	11.801
54086	4.915	0.072	32.699	11.795
54187	4.912	0.075	33.866	11.789
54288	4.909	0.076	34.45	11.781
54388	4.907	0.078	35.471	11.776
54488	4.905	0.071	32.262	11.772
54589	4.903	0.073	33.137	11.768
54690	4.901	0.076	34.158	11.762
54790	4.899	0.077	35.033	11.759
54890	4.897	0.077	35.033	11.752
54990	4.896	0.072	32.407	11.751
55090	4.895	0.074	33.575	11.748
55190	4.895	0.076	34.45	11.749
55290	4.893	0.078	35.179	11.743
55390	4.889	0.074	33.283	11.733
55491	4.889	0.072	32.407	11.732
55592	4.886	0.075	33.72	11.726
55692	4.885	0.077	34.742	11.724
55792	4.883	0.076	34.45	11.72
55892	4.883	0.078	35.471	11.719
55992	4.882	0.079	35.617	11.717
56092	4.879	0.073	33.137	11.708
56193	4.876	0.072	32.407	11.703
56294	4.875	0.075	33.866	11.701
56395	4.873	0.077	35.033	11.695
56496	4.871	0.079	35.617	11.69
56596	4.869	0.071	32.262	11.684
56697	4.867	0.074	33.429	11.681
56797	4.866	0.076	34.45	11.678
56898	4.864	0.078	35.325	11.674
56998	4.86	0.074	33.575	11.665
57099	4.858	0.073	32.991	11.66
57199	4.856	0.075	33.72	11.654
57299	4.855	0.077	34.888	11.653
57399	4.854	0.077	34.742	11.65
57500	4.85	0.071	32.262	11.641
57600	4.85	0.073	32.991	11.639
57701	4.848	0.077	34.742	11.634
57802	4.845	0.078	35.325	11.629
57902	4.842	0.075	33.866	11.621
58002	4.842	0.073	33.137	11.621
58102	4.839	0.075	33.866	11.614
58202	4.836	0.078	35.179	11.607
58302	4.833	0.079	35.763	11.6
58403	4.831	0.072	32.553	11.595
58503	4.831	0.074	33.575	11.595
58603	4.828	0.076	34.596	11.588
58703	4.826	0.079	35.617	11.582
58804	4.824	0.075	33.866	11.577
58904	4.823	0.073	33.137	11.575
59004	4.82	0.075	34.012	11.569
59104	4.818	0.077	34.888	11.563
59204	4.817	0.079	35.909	11.56
59305	4.813	0.071	31.97	11.551
59405	4.811	0.074	33.429	11.547
59505	4.81	0.076	34.45	11.545
59606	4.809	0.079	35.617	11.542
59706	4.805	0.078	35.471	11.533
59807	4.803	0.073	33.137	11.528
59907	4.803	0.075	33.866	11.527
60007	4.801	0.078	35.471	11.523
60108	4.798	0.079	35.909	11.514
60209	4.795	0.073	32.991	11.508
60310	4.793	0.075	33.72	11.504
60410	4.792	0.077	34.888	11.502
60510	4.79	0.08	36.055	11.497
60610	4.789	0.079	35.909	11.494
60710	4.786	0.073	33.137	11.487
60810	4.785	0.075	34.012	11.485
60910	4.783	0.078	35.471	11.479
61011	4.78	0.079	35.909	11.472
61111	4.777	0.072	32.699	11.465
61211	4.775	0.074	33.575	11.459
61311	4.773	0.076	34.45	11.455
61412	4.77	0.078	35.471	11.448
61512	4.768	0.079	35.909	11.443
61612	4.766	0.073	33.137	11.439
61713	4.764	0.076	34.304	11.434
61814	4.76	0.078	35.471	11.424
61915	4.759	0.08	36.055	11.422
62015	4.756	0.072	32.553	11.414
62115	4.754	0.075	33.72	11.409
62215	4.753	0.078	35.179	11.407
62316	4.751	0.079	35.617	11.402
62416	4.747	0.079	35.763	11.393
62517	4.743	0.074	33.575	11.384
62617	4.743	0.076	34.304	11.384
62717	4.742	0.079	35.617	11.381
62817	4.741	0.08	36.346	11.378
62918	4.735	0.072	32.699	11.365
63018	4.734	0.075	33.866	11.362
63120	4.733	0.077	34.888	11.359
63221	4.731	0.08	36.055	11.356
63322	4.729	0.08	36.055	11.35
63422	4.725	0.073	32.991	11.341
63523	4.724	0.073	33.137	11.337
63623	4.723	0.078	35.325	11.335
63723	4.721	0.08	36.201	11.33
63823	4.718	0.073	32.845	11.322
63923	4.715	0.073	32.845	11.317
64024	4.715	0.078	35.179	11.315
64124	4.712	0.08	36.055	11.309
64225	4.709	0.079	35.909	11.301
64325	4.704	0.073	32.845	11.29
64425	4.705	0.076	34.304	11.293
64525	4.702	0.078	35.471	11.286
64625	4.701	0.08	36.201	11.282
64725	4.697	0.073	32.845	11.273
64825	4.696	0.075	33.72	11.27
64925	4.693	0.077	35.033	11.263
65025	4.692	0.079	35.763	11.262
65125	4.69	0.08	36.346	11.256
65225	4.686	0.074	33.283	11.246
65325	4.683	0.076	34.304	11.24
65425	4.681	0.078	35.179	11.236
65525	4.68	0.08	36.201	11.231
65625	4.676	0.072	32.699	11.222
65725	4.674	0.074	33.429	11.219
65826	4.672	0.076	34.596	11.214
65927	4.671	0.08	36.055	11.212
66028	4.669	0.081	36.492	11.205
66128	4.665	0.073	32.991	11.195
66228	4.663	0.076	34.158	11.191
66328	4.661	0.077	35.033	11.188
66429	4.659	0.078	35.471	11.182
66530	4.655	0.076	34.596	11.173
66630	4.653	0.073	32.991	11.167
66730	4.652	0.076	34.596	11.166
66830	4.65	0.078	35.325	11.16
66930	4.649	0.078	35.471	11.157
67030	4.644	0.073	33.137	11.145
67130	4.642	0.076	34.158	11.141
67230	4.64	0.077	35.033	11.136
67331	4.638	0.079	35.763	11.131
67431	4.635	0.079	35.617	11.124
67532	4.634	0.072	32.553	11.121
67633	4.631	0.076	34.45	11.113
67733	4.63	0.078	35.325	11.111
67833	4.629	0.08	36.346	11.109
67934	4.624	0.072	32.553	11.098
68034	4.622	0.075	33.72	11.092
68134	4.621	0.076	34.596	11.089
68235	4.62	0.08	36.346	11.087
68335	4.617	0.081	36.638	11.082
68436	4.611	0.073	33.137	11.068
68536	4.61	0.076	34.304	11.065
68638	4.608	0.079	35.909	11.06
68739	4.607	0.08	36.201	11.058
68839	4.603	0.074	33.575	11.047
68939	4.602	0.074	33.429	11.046
69039	4.6	0.077	35.033	11.04
69139	4.597	0.079	35.763	11.034
69239	4.594	0.081	36.638	11.027
69339	4.592	0.074	33.283	11.02
69439	4.589	0.076	34.158	11.014
69540	4.588	0.078	35.471	11.012
69640	4.585	0.08	36.346	11.005
69740	4.582	0.076	34.596	10.996
69840	4.58	0.075	33.866	10.991
69940	4.579	0.076	34.596	10.989
70040	4.576	0.079	35.617	10.983
70140	4.574	0.082	36.93	10.978
70241	4.57	0.073	33.137	10.967
70341	4.568	0.076	34.304	10.963
70441	4.566	0.078	35.325	10.958
70542	4.564	0.08	36.055	10.953
70642	4.562	0.082	36.93	10.95
70744	4.557	0.073	32.991	10.937
70844	4.555	0.077	34.888	10.933
70945	4.554	0.079	35.763	10.93
71045	4.552	0.08	36.346	10.924
71145	4.547	0.073	33.137	10.912
71246	4.546	0.076	34.158	10.91
71346	4.545	0.078	35.471	10.908
71447	4.543	0.08	36.201	10.903
71547	4.538	0.08	36.346	10.892
71647	4.537	0.074	33.283	10.89
71747	4.535	0.077	34.888	10.885
71848	4.533	0.08	36.055	10.88
71948	4.532	0.081	36.492	10.878
72049	4.528	0.073	32.991	10.867
72149	4.527	0.076	34.158	10.864
72249	4.524	0.078	35.471	10.857
72349	4.522	0.08	36.201	10.852
72449	4.519	0.078	35.179	10.846
72549	4.516	0.075	33.72	10.838
72649	4.514	0.077	34.888	10.835
72749	4.512	0.079	35.909	10.828
72850	4.51	0.08	36.055	10.825
72950	4.507	0.073	33.137	10.816
73050	4.505	0.076	34.304	10.813
73150	4.502	0.078	35.471	10.805
73250	4.502	0.08	36.346	10.804
73351	4.496	0.078	35.471	10.791
73451	4.494	0.075	34.012	10.787
73552	4.491	0.077	34.742	10.779
73653	4.49	0.079	35.909	10.776
73753	4.487	0.081	36.784	10.769
73853	4.485	0.072	32.699	10.764
73954	4.484	0.076	34.596	10.761
74055	4.482	0.079	35.909	10.756
74155	4.482	0.082	36.93	10.756
74256	4.477	0.074	33.429	10.746
74356	4.475	0.076	34.304	10.74
74458	4.474	0.08	36.201	10.738
74558	4.471	0.08	36.201	10.731
74659	4.467	0.079	35.909	10.721
74760	4.465	0.075	33.866	10.715
74861	4.462	0.077	34.888	10.709
74961	4.462	0.08	36.346	10.709
75061	4.46	0.082	36.93	10.703
75161	4.456	0.073	33.137	10.694
75261	4.454	0.076	34.304	10.689
75362	4.45	0.077	35.033	10.679
75463	4.449	0.08	36.346	10.677
75563	4.446	0.078	35.471	10.67
75664	4.443	0.075	34.012	10.663
75764	4.439	0.077	35.033	10.653
75865	4.44	0.081	36.492	10.657
75965	4.438	0.081	36.638	10.65
76065	4.433	0.073	32.845	10.64
76165	4.433	0.076	34.596	10.638
76265	4.432	0.079	35.763	10.637
76365	4.429	0.081	36.784	10.63
76465	4.426	0.074	33.283	10.623
76565	4.423	0.076	34.158	10.616
76666	4.421	0.078	35.179	10.61
76766	4.42	0.079	35.763	10.608
76866	4.418	0.082	36.93	10.603
76966	4.414	0.075	33.866	10.593
77066	4.411	0.077	34.888	10.586
77166	4.408	0.08	36.055	10.58
77266	4.406	0.081	36.638	10.574
77366	4.405	0.074	33.283	10.572
77466	4.402	0.076	34.304	10.564
77566	4.4	0.078	35.471	10.56
77666	4.398	0.08	36.201	10.555
77766	4.393	0.079	35.617	10.544
77867	4.391	0.075	33.866	10.539
77967	4.39	0.077	35.033	10.535
78068	4.388	0.08	36.346	10.532
78168	4.385	0.082	37.222	10.524
78268	4.381	0.074	33.429	10.515
78368	4.379	0.078	35.325	10.51
78468	4.378	0.077	35.033	10.506
78568	4.376	0.08	36.201	10.503
78668	4.373	0.073	32.845	10.494
78768	4.371	0.075	33.866	10.49
78868	4.369	0.079	35.763	10.486
78968	4.366	0.081	36.638	10.479
79069	4.363	0.083	37.368	10.47
79170	4.36	0.075	33.866	10.464
79270	4.358	0.078	35.179	10.46
79370	4.356	0.08	36.055	10.454
79470	4.353	0.082	37.222	10.448
79570	4.351	0.074	33.575	10.443
79670	4.349	0.076	34.596	10.438
79771	4.346	0.08	36.055	10.431
79871	4.344	0.081	36.784	10.424
79971	4.341	0.077	34.888	10.418
80072	4.339	0.075	33.72	10.413
80172	4.338	0.078	35.325	10.41
80274	4.335	0.081	36.638	10.405
80374	4.333	0.081	36.784	10.4
80474	4.33	0.075	33.72	10.393
80574	4.328	0.077	34.888	10.388
80674	4.326	0.08	36.201	10.382
80775	4.323	0.082	37.222	10.376
80875	4.318	0.074	33.283	10.363
80976	4.316	0.077	34.742	10.359
81077	4.315	0.079	35.763	10.357
81178	4.314	0.081	36.784	10.352
81278	4.306	0.077	35.033	10.335
81379	4.304	0.075	34.012	10.33
81480	4.304	0.079	35.617	10.331
81581	4.302	0.081	36.492	10.325
81682	4.3	0.082	37.076	10.321
81782	4.296	0.074	33.429	10.311
81883	4.295	0.076	34.596	10.309
81983	4.293	0.08	36.201	10.303
82083	4.291	0.082	36.93	10.299
82184	4.285	0.073	33.137	10.284
82284	4.284	0.077	34.742	10.283
82385	4.281	0.079	35.763	10.275
82485	4.279	0.081	36.638	10.269
82585	4.276	0.074	33.283	10.263
82685	4.273	0.076	34.304	10.255
82786	4.272	0.079	35.763	10.253
82886	4.271	0.081	36.492	10.249
82986	4.267	0.082	37.222	10.24
83086	4.263	0.075	34.012	10.23
83186	4.261	0.078	35.179	10.226
83286	4.262	0.08	36.055	10.229
83387	4.257	0.082	36.93	10.217
83488	4.252	0.074	33.283	10.204
83589	4.25	0.078	35.325	10.199
83689	4.247	0.079	35.909	10.193
83789	4.244	0.082	36.93	10.187
83890	4.241	0.075	33.72	10.178
83990	4.24	0.078	35.179	10.177
84090	4.238	0.08	36.346	10.171
84190	4.234	0.078	35.179	10.16
84290	4.231	0.075	33.866	10.154
84390	4.227	0.078	35.179	10.146
84490	4.227	0.08	36.201	10.145
84590	4.219	0.081	36.492	10.126
84690	4.219	0.075	33.72	10.125
84790	4.217	0.077	34.888	10.121
84890	4.214	0.08	36.346	10.115
84990	4.214	0.083	37.368	10.112
85090	4.21	0.075	33.72	10.104
85190	4.209	0.078	35.179	10.102
85291	4.205	0.079	35.909	10.092
85391	4.202	0.082	36.93	10.085
85491	4.199	0.073	33.137	10.077
85591	4.196	0.076	34.45	10.071
85692	4.196	0.079	35.909	10.07
85792	4.193	0.082	37.222	10.063
85892	4.191	0.076	34.158	10.058
85992	4.19	0.076	34.45	10.055
86092	4.188	0.079	35.763	10.051
86193	4.185	0.081	36.638	10.044
86294	4.183	0.081	36.784	10.04
86395	4.178	0.075	33.866	10.027
86496	4.175	0.077	34.888	10.021
86596	4.175	0.081	36.492	10.02
86697	4.172	0.082	37.076	10.013
86798	4.169	0.074	33.575	10.005
86899	4.165	0.075	33.72	9.996
86999	4.162	0.08	36.055	9.989
87100	4.161	0.082	37.222	9.986
87200	4.157	0.076	34.596	9.977
87301	4.155	0.076	34.158	9.972
87402	4.152	0.078	35.471	9.964
87502	4.15	0.081	36.492	9.959
87602	4.149	0.082	37.222	9.958
87702	4.144	0.074	33.429	9.945
87802	4.142	0.077	35.033	9.941
87902	4.14	0.081	36.492	9.937
88003	4.139	0.082	36.93	9.933
88103	4.135	0.075	33.72	9.923
88204	4.132	0.077	34.742	9.917
88305	4.131	0.079	35.909	9.914
88405	4.128	0.081	36.638	9.907
88505	4.126	0.082	37.076	9.902
88605	4.123	0.073	33.137	9.895
88705	4.12	0.078	35.471	9.887
88805	4.117	0.08	36.346	9.881
88905	4.114	0.083	37.368	9.873
89005	4.111	0.075	33.72	9.866
89105	4.109	0.078	35.325	9.862
89206	4.106	0.081	36.492	9.856
89306	4.103	0.082	37.222	9.848
89406	4.1	0.074	33.575	9.841
89507	4.098	0.077	34.888	9.835
89607	4.097	0.079	35.909	9.832
89707	4.093	0.082	37.222	9.823
89807	4.092	0.083	37.368	9.821
89907	4.088	0.076	34.158	9.811
90007	4.088	0.078	35.179	9.812
90108	4.085	0.079	35.909	9.805
90209	4.087	0.082	36.93	9.808
90309	4.083	0.083	37.368	9.798
90409	4.078	0.076	34.45	9.787
90509	4.076	0.075	33.866	9.783
90609	4.076	0.079	35.763	9.782
90711	4.073	0.081	36.784	9.776
90812	4.072	0.082	37.222	9.773
90912	4.066	0.075	33.72	9.76
91012	4.066	0.079	35.617	9.759
91112	4.061	0.08	36.201	9.747
91214	4.06	0.084	37.805	9.744
91314	4.057	0.075	33.72	9.736
91414	4.055	0.077	34.742	9.732
91515	4.054	0.08	36.055	9.729
91616	4.051	0.082	37.076	9.722
91717	4.046	0.077	34.888	9.712
91817	4.046	0.077	34.742	9.71
91917	4.044	0.079	35.909	9.706
92017	4.042	0.082	37.222	9.701
92117	4.037	0.082	37.222	9.69
92217	4.035	0.076	34.304	9.683
92319	4.032	0.079	35.617	9.677
92419	4.028	0.081	36.784	9.667
92519	4.027	0.084	37.951	9.666
92619	4.024	0.075	33.866	9.657
92719	4.022	0.078	35.179	9.653
92819	4.02	0.08	36.346	9.648
92920	4.016	0.083	37.368	9.639
93020	4.013	0.074	33.429	9.63
93120	4.013	0.078	35.179	9.631
93220	4.008	0.079	35.909	9.62
93321	4.006	0.082	37.076	9.614
93421	4.003	0.077	34.742	9.607
93521	4.002	0.076	34.304	9.604
93622	4	0.079	35.617	9.6
93723	3.996	0.081	36.638	9.589
93824	3.992	0.079	35.617	9.582
93924	3.99	0.075	34.012	9.576
94025	3.988	0.078	35.471	9.571
94126	3.986	0.081	36.784	9.565
94227	3.985	0.083	37.514	9.563
94327	3.978	0.076	34.596	9.548
94427	3.977	0.078	35.471	9.544
94527	3.975	0.081	36.492	9.539
94628	3.972	0.083	37.514	9.534
94728	3.97	0.075	33.866	9.527
94828	3.966	0.078	35.325	9.52
94929	3.965	0.08	36.346	9.515
95030	3.963	0.083	37.368	9.511
95130	3.958	0.074	33.429	9.5
95230	3.958	0.077	35.033	9.499
95331	3.956	0.079	35.909	9.494
95431	3.952	0.081	36.638	9.486
95531	3.949	0.076	34.158	9.478
95631	3.946	0.077	35.033	9.47
95731	3.945	0.079	35.617	9.467
95831	3.941	0.081	36.784	9.458
95931	3.938	0.083	37.368	9.451
96031	3.935	0.076	34.158	9.444
96131	3.933	0.078	35.471	9.44
96231	3.933	0.081	36.492	9.439
96331	3.927	0.083	37.368	9.425
96431	3.925	0.076	34.45	9.421
96531	3.923	0.077	34.888	9.415
96631	3.92	0.08	36.346	9.409
96731	3.92	0.083	37.514	9.408
96832	3.916	0.075	33.72	9.398
96932	3.912	0.076	34.45	9.388
97032	3.912	0.08	36.346	9.389
97132	3.909	0.083	37.368	9.383
97232	3.906	0.075	34.012	9.374
97332	3.902	0.077	34.742	9.366
97432	3.902	0.079	35.763	9.364
97532	3.898	0.082	37.076	9.355
97632	3.896	0.081	36.784	9.35
97732	3.891	0.076	34.596	9.338
97832	3.891	0.078	35.471	9.339
97932	3.889	0.082	37.222	9.335
98032	3.889	0.083	37.368	9.333
98132	3.881	0.073	33.137	9.314
98233	3.88	0.078	35.325	9.313
98333	3.877	0.079	35.909	9.304
98434	3.876	0.083	37.368	9.301
98534	3.873	0.074	33.429	9.295
98635	3.87	0.077	35.033	9.289
98735	3.868	0.08	36.055	9.284
98835	3.866	0.081	36.784	9.278
98935	3.863	0.073	33.137	9.27
99035	3.861	0.075	34.012	9.266
99136	3.859	0.08	36.055	9.261
99237	3.857	0.082	36.93	9.257
99337	3.855	0.077	34.742	9.253
99437	3.854	0.075	33.866	9.25
99537	3.852	0.078	35.179	9.244
99638	3.85	0.081	36.492	9.24
99738	3.847	0.082	37.076	9.233
99838	3.844	0.073	32.845	9.225
99938	3.841	0.078	35.179	9.219
100039	3.839	0.081	36.492	9.213
100139	3.838	0.082	36.93	9.211
100240	3.834	0.074	33.575	9.202
100341	3.833	0.077	35.033	9.2
100441	3.83	0.08	36.055	9.193
100542	3.829	0.081	36.492	9.189
100642	3.826	0.074	33.575	9.182
100743	3.822	0.076	34.596	9.173
100843	3.82	0.079	35.763	9.167
100943	3.819	0.081	36.638	9.165
101043	3.817	0.079	35.909	9.16
101144	3.811	0.076	34.304	9.147
101244	3.811	0.076	34.45	9.146
101345	3.809	0.081	36.638	9.141
101445	3.808	0.083	37.659	9.138
101546	3.804	0.074	33.575	9.129
101646	3.801	0.077	35.033	9.123
101746	3.798	0.081	36.784	9.115
101846	3.796	0.081	36.784	9.111
101947	3.791	0.073	32.991	9.099
102047	3.79	0.077	34.888	9.096
102147	3.788	0.079	35.909	9.092
102248	3.787	0.082	37.076	9.089
102348	3.782	0.078	35.179	9.076
102448	3.781	0.075	33.866	9.075
102548	3.78	0.079	35.617	9.071
102648	3.777	0.082	37.076	9.064
102748	3.773	0.083	37.514	9.056
102848	3.77	0.075	34.012	9.048
102949	3.768	0.078	35.179	9.044
103049	3.766	0.08	36.055	9.038
103150	3.763	0.082	37.076	9.031
103250	3.76	0.074	33.429	9.025
103350	3.76	0.076	34.158	9.024
103450	3.756	0.08	36.201	9.013
103551	3.755	0.082	37.222	9.011
103652	3.748	0.075	33.866	8.995
103752	3.747	0.076	34.596	8.992
103852	3.746	0.079	35.909	8.99
103952	3.746	0.081	36.492	8.99
104052	3.741	0.081	36.784	8.978
104152	3.739	0.076	34.45	8.973
104252	3.737	0.08	36.055	8.968
104352	3.736	0.08	36.346	8.967
104453	3.734	0.083	37.368	8.961
104555	3.73	0.075	33.72	8.951
104655	3.728	0.077	35.033	8.948
104755	3.727	0.08	36.055	8.945
104855	3.726	0.08	36.346	8.941
104955	3.719	0.076	34.304	8.926
105055	3.716	0.077	34.888	8.919
105155	3.718	0.08	36.201	8.924
105255	3.714	0.082	37.076	8.913
105355	3.71	0.08	36.055	8.903
105455	3.708	0.077	34.742	8.9
105555	3.706	0.079	35.763	8.893
105655	3.704	0.082	36.93	8.889
105755	3.701	0.083	37.368	8.883
105856	3.698	0.076	34.304	8.876
105956	3.697	0.078	35.325	8.873
106057	3.695	0.081	36.638	8.869
106157	3.693	0.083	37.368	8.863
106257	3.689	0.075	33.72	8.855
106357	3.687	0.077	35.033	8.849
106458	3.687	0.08	36.346	8.848
106558	3.684	0.082	37.076	8.842
106660	3.679	0.074	33.575	8.829
106760	3.677	0.078	35.179	8.825
106860	3.676	0.08	36.055	8.821
106961	3.672	0.082	36.93	8.813
107062	3.669	0.074	33.429	8.804
107162	3.667	0.077	34.742	8.8
107262	3.665	0.08	36.055	8.796
107362	3.664	0.08	36.055	8.794
107463	3.661	0.074	33.575	8.787
107563	3.658	0.076	34.45	8.78
107663	3.659	0.08	36.055	8.781
107763	3.654	0.082	37.222	8.769
107863	3.65	0.076	34.45	8.76
107964	3.65	0.076	34.45	8.76
108064	3.649	0.078	35.471	8.757
108166	3.646	0.082	36.93	8.751
108266	3.643	0.082	36.93	8.743
108367	3.641	0.076	34.304	8.739
108468	3.638	0.078	35.471	8.732
108569	3.637	0.082	36.93	8.729
108669	3.634	0.083	37.368	8.722
108770	3.631	0.076	34.304	8.714
108870	3.63	0.078	35.179	8.712
108970	3.628	0.082	36.93	8.707
109071	3.627	0.083	37.368	8.705
109172	3.621	0.075	34.012	8.69
109272	3.622	0.077	34.888	8.692
109372	3.618	0.08	36.346	8.682
109473	3.618	0.082	36.93	8.684
109573	3.611	0.075	33.72	8.667
109674	3.609	0.077	35.033	8.663
109774	3.609	0.08	36.346	8.662
109874	3.609	0.082	37.076	8.66
109974	3.603	0.074	33.283	8.647
110075	3.603	0.077	34.742	8.648
110175	3.601	0.079	35.909	8.643
110275	3.602	0.082	37.222	8.644
110375	3.596	0.074	33.575	8.629
110475	3.594	0.077	34.742	8.626
110576	3.592	0.079	35.909	8.62
110676	3.592	0.083	37.368	8.62
110777	3.587	0.074	33.575	8.608
110877	3.586	0.076	34.304	8.605
110978	3.584	0.08	36.055	8.602
111079	3.582	0.082	37.076	8.598
111179	3.577	0.077	34.742	8.585
111280	3.577	0.076	34.158	8.584
111381	3.576	0.078	35.471	8.583
111481	3.572	0.081	36.638	8.572
111582	3.572	0.082	36.93	8.573
111683	3.566	0.076	34.158	8.558
111784	3.566	0.078	35.471	8.558
111885	3.564	0.081	36.638	8.554
111985	3.56	0.081	36.492	8.544
112085	3.557	0.076	34.158	8.537
112185	3.556	0.077	34.742	8.534
112286	3.554	0.081	36.492	8.53
112386	3.552	0.083	37.368	8.526
112486	3.548	0.074	33.575	8.515
112586	3.547	0.077	35.033	8.512
112686	3.545	0.08	36.346	8.508
112786	3.542	0.082	37.076	8.501
112886	3.541	0.073	33.137	8.498
112986	3.539	0.076	34.596	8.493
113086	3.538	0.08	36.055	8.491
113186	3.535	0.082	37.222	8.483
113287	3.531	0.075	33.866	8.475
113387	3.53	0.076	34.596	8.472
113487	3.528	0.079	35.617	8.466
113587	3.525	0.081	36.492	8.46
113687	3.523	0.076	34.304	8.455
113787	3.521	0.076	34.158	8.45
113887	3.519	0.078	35.471	8.444
113988	3.516	0.082	37.076	8.438
114088	3.512	0.079	35.909	8.43
114189	3.513	0.076	34.158	8.432
114289	3.509	0.078	35.325	8.421
114389	3.509	0.081	36.492	8.421
114489	3.507	0.082	37.222	8.416
114589	3.503	0.075	33.72	8.407
114689	3.501	0.078	35.325	8.403
114790	3.498	0.082	36.93	8.396
114890	3.495	0.083	37.514	8.388
114990	3.493	0.075	33.866	8.383
115090	3.489	0.077	35.033	8.374
115191	3.49	0.081	36.492	8.375
115291	3.485	0.082	37.222	8.363
115392	3.484	0.074	33.429	8.362
115492	3.482	0.077	35.033	8.356
115593	3.481	0.08	36.201	8.355
115693	3.48	0.083	37.514	8.351
115793	3.478	0.074	33.575	8.346
115894	3.47	0.077	35.033	8.328
115994	3.47	0.079	35.909	8.329
116094	3.469	0.081	36.784	8.326
116195	3.466	0.073	33.137	8.318
116295	3.465	0.077	35.033	8.317
116395	3.464	0.08	36.346	8.313
116495	3.462	0.083	37.368	8.309
116595	3.458	0.074	33.575	8.3
116695	3.457	0.076	34.596	8.297
116795	3.455	0.08	36.055	8.292
116895	3.452	0.082	37.076	8.285
116995	3.449	0.075	33.866	8.277
117095	3.447	0.077	35.033	8.273
117196	3.445	0.08	36.346	8.269
117296	3.443	0.082	37.222	8.263
117396	3.44	0.074	33.429	8.256
117497	3.438	0.077	34.888	8.252
117597	3.436	0.08	36.055	8.247
117697	3.434	0.082	36.93	8.242
117797	3.431	0.073	33.137	8.234
117897	3.43	0.078	35.325	8.231
117997	3.429	0.08	36.346	8.229
118097	3.425	0.082	37.076	8.221
118197	3.422	0.075	34.012	8.212
118297	3.42	0.078	35.179	8.207
118397	3.418	0.082	36.93	8.203
118497	3.414	0.08	36.201	8.194
118597	3.412	0.075	34.012	8.189
118697	3.41	0.078	35.325	8.184
118797	3.408	0.08	36.346	8.18
118897	3.405	0.082	37.076	8.172
118997	3.401	0.075	33.866	8.163
119098	3.4	0.078	35.325	8.16
119198	3.399	0.08	36.346	8.157
119299	3.395	0.081	36.492	8.149
119399	3.392	0.075	33.866	8.142
119499	3.391	0.078	35.179	8.139
119599	3.389	0.08	36.201	8.134
119699	3.387	0.081	36.492	8.129
119799	3.383	0.075	33.72	8.12
119899	3.381	0.077	35.033	8.114
119999	3.38	0.08	36.346	8.112
120099	3.379	0.082	37.076	8.11
120200	3.374	0.073	33.137	8.098
120300	3.371	0.078	35.179	8.091
120400	3.372	0.081	36.492	8.092
120500	3.371	0.081	36.492	8.089
120601	3.365	0.074	33.283	8.077
120701	3.366	0.077	35.033	8.078
120802	3.362	0.08	36.201	8.068
120903	3.359	0.081	36.784	8.062
121003	3.356	0.074	33.283	8.055
121103	3.355	0.076	34.596	8.051
121204	3.352	0.079	35.763	8.044
121304	3.351	0.082	37.222	8.041
121404	3.347	0.075	33.72	8.033
121504	3.345	0.077	34.888	8.028
121604	3.344	0.079	35.617	8.027
121704	3.343	0.081	36.784	8.023
121804	3.336	0.073	33.137	8.007
121904	3.334	0.076	34.304	8.001
122004	3.335	0.078	35.471	8.003
122104	3.331	0.082	37.222	7.996
122204	3.326	0.077	34.888	7.982
122304	3.326	0.075	34.012	7.982
122405	3.325	0.078	35.471	7.979
122506	3.323	0.08	36.346	7.975
122606	3.32	0.08	36.346	7.967
122706	3.317	0.076	34.158	7.962
122807	3.316	0.078	35.179	7.958
122908	3.314	0.08	36.055	7.953
123009	3.312	0.082	37.076	7.948
123110	3.306	0.075	34.012	7.935
123210	3.309	0.077	35.033	7.941
123310	3.306	0.081	36.492	7.934
123411	3.305	0.081	36.784	7.933
123511	3.298	0.074	33.283	7.914
123611	3.299	0.077	34.742	7.917
123711	3.294	0.079	35.617	7.907
123812	3.294	0.081	36.492	7.906
123912	3.292	0.082	37.222	7.9
124012	3.289	0.079	35.763	7.893
124112	3.288	0.075	33.866	7.892
124212	3.287	0.078	35.179	7.889
124312	3.285	0.08	36.346	7.884
124412	3.282	0.081	36.492	7.877
124512	3.277	0.075	33.72	7.865
124612	3.274	0.075	34.012	7.857
124712	3.272	0.08	36.346	7.854
124812	3.271	0.08	36.346	7.849
124912	3.269	0.074	33.283	7.846
125012	3.27	0.077	35.033	7.848
125112	3.264	0.08	36.346	7.834
125212	3.265	0.08	36.346	7.836
125313	3.259	0.074	33.283	7.821
125413	3.253	0.076	34.596	7.807
125515	3.255	0.08	36.055	7.813
125616	3.253	0.081	36.784	7.807
125716	3.25	0.073	33.137	7.8
125816	3.247	0.076	34.304	7.793
125916	3.245	0.08	36.201	7.789
126017	3.243	0.082	36.93	7.783
126118	3.24	0.072	32.699	7.777
126219	3.238	0.077	35.033	7.77
126319	3.235	0.079	35.617	7.765
126419	3.235	0.081	36.638	7.764
126519	3.231	0.073	32.845	7.755
126619	3.23	0.076	34.304	7.751
126720	3.228	0.079	35.617	7.746
126820	3.227	0.081	36.784	7.744
126920	3.221	0.074	33.575	7.731
127021	3.22	0.076	34.158	7.728
127121	3.22	0.077	35.033	7.729
127222	3.217	0.081	36.638	7.722
127323	3.212	0.075	33.866	7.708
127423	3.213	0.075	34.012	7.712
127523	3.209	0.078	35.179	7.702
127623	3.209	0.081	36.492	7.701
127723	3.205	0.076	34.304	7.693
127823	3.204	0.075	34.012	7.689
127923	3.202	0.077	34.888	7.685
128023	3.198	0.08	36.346	7.674
128124	3.195	0.077	34.742	7.668
128225	3.192	0.075	33.866	7.66
128325	3.19	0.078	35.179	7.657
128425	3.188	0.08	36.346	7.651
128525	3.184	0.079	35.617	7.643
128626	3.181	0.075	33.866	7.635
128727	3.18	0.077	34.888	7.633
128827	3.177	0.08	36.201	7.626
128927	3.174	0.079	35.763	7.618
129027	3.171	0.075	34.012	7.611
129127	3.17	0.077	35.033	7.608
129227	3.167	0.081	36.492	7.602
129327	3.163	0.08	36.201	7.592
129427	3.162	0.076	34.45	7.59
129527	3.161	0.077	35.033	7.585
129627	3.158	0.08	36.346	7.578
129727	3.156	0.08	36.201	7.574
129827	3.152	0.074	33.575	7.565
129927	3.151	0.078	35.325	7.562
130028	3.149	0.08	36.346	7.557
130128	3.147	0.081	36.492	7.552
130229	3.145	0.075	33.72	7.547
130330	3.142	0.077	34.888	7.54
130431	3.14	0.079	35.763	7.536
130532	3.138	0.081	36.784	7.531
130632	3.134	0.073	33.137	7.523
130732	3.132	0.076	34.596	7.516
130832	3.131	0.078	35.471	7.515
130932	3.128	0.081	36.784	7.507
131032	3.125	0.073	32.991	7.5
131132	3.123	0.077	34.742	7.495
131233	3.122	0.079	35.909	7.492
131333	3.119	0.081	36.638	7.486
131433	3.115	0.073	32.845	7.477
131533	3.116	0.076	34.45	7.478
131633	3.111	0.079	35.617	7.465
131734	3.109	0.081	36.492	7.462
131835	3.105	0.072	32.553	7.451
131935	3.103	0.076	34.304	7.448
132035	3.103	0.078	35.471	7.448
132135	3.1	0.08	36.346	7.441
132235	3.096	0.073	32.991	7.431
132336	3.095	0.076	34.45	7.427
132436	3.093	0.078	35.471	7.423
132536	3.088	0.081	36.784	7.412
132636	3.085	0.073	32.845	7.404
132736	3.085	0.075	34.012	7.403
132837	3.082	0.078	35.325	7.396
132937	3.08	0.081	36.492	7.391
133038	3.074	0.073	32.991	7.379
133139	3.074	0.075	34.012	7.378
133239	3.073	0.078	35.325	7.376
133339	3.07	0.08	36.055	7.369
133440	3.067	0.073	32.991	7.361
133540	3.066	0.075	34.012	7.359
133640	3.063	0.077	34.888	7.352
133740	3.062	0.079	35.909	7.349
133840	3.058	0.079	35.617	7.34
133940	3.056	0.074	33.283	7.334
134040	3.053	0.077	35.033	7.328
134140	3.052	0.08	36.055	7.325
134242	3.049	0.079	35.617	7.318
134342	3.046	0.074	33.429	7.311
134443	3.044	0.077	34.742	7.305
134543	3.042	0.079	35.763	7.301
134643	3.037	0.081	36.492	7.289
134743	3.037	0.073	32.991	7.288
134843	3.032	0.076	34.596	7.276
134943	3.032	0.08	36.055	7.277
135043	3.03	0.08	36.055	7.273
135144	3.027	0.071	32.116	7.265
135244	3.024	0.076	34.158	7.256
135344	3.022	0.079	35.763	7.252
135444	3.022	0.081	36.784	7.253
135544	3.017	0.072	32.553	7.241
135645	3.015	0.076	34.45	7.236
135745	3.011	0.078	35.471	7.227
135845	3.009	0.08	36.346	7.222
135945	3.006	0.072	32.553	7.215
136046	3.005	0.075	34.012	7.212
136146	3.004	0.079	35.617	7.208
136246	3.006	0.081	36.492	7.214
136347	2.998	0.072	32.553	7.196
136447	2.996	0.075	34.012	7.191
136547	2.994	0.078	35.325	7.184
136647	2.992	0.08	36.346	7.181
136747	2.988	0.073	33.137	7.17
136847	2.988	0.075	34.012	7.172
136947	2.986	0.078	35.179	7.167
137047	2.983	0.08	36.201	7.158
137148	2.979	0.075	34.012	7.149
137249	2.977	0.075	33.866	7.146
137350	2.975	0.078	35.179	7.14
137450	2.974	0.08	36.346	7.138
137551	2.968	0.079	35.617	7.124
137652	2.969	0.074	33.283	7.126
137753	2.966	0.077	34.742	7.119
137853	2.963	0.079	35.909	7.11
137954	2.964	0.079	35.909	7.113
138054	2.961	0.074	33.283	7.105
138154	2.959	0.076	34.45	7.102
138254	2.957	0.079	35.909	7.096
138354	2.956	0.081	36.492	7.094
138454	2.948	0.073	32.845	7.075
138554	2.949	0.075	33.72	7.078
138654	2.95	0.079	35.763	7.079
138754	2.941	0.081	36.638	7.058
138854	2.943	0.072	32.553	7.063
138955	2.94	0.076	34.45	7.056
139055	2.937	0.079	35.617	7.05
139155	2.938	0.081	36.638	7.051
139255	2.931	0.072	32.553	7.035
139355	2.934	0.076	34.45	7.041
139455	2.928	0.079	35.763	7.028
139555	2.926	0.078	35.471	7.023
139655	2.922	0.072	32.407	7.012
139755	2.92	0.076	34.158	7.008
139855	2.92	0.078	35.179	7.008
139955	2.917	0.081	36.492	7.001
140056	2.913	0.071	32.116	6.991
140156	2.908	0.076	34.45	6.98
140256	2.909	0.078	35.471	6.981
140357	2.907	0.08	36.201	6.976
140458	2.903	0.073	32.845	6.966
140558	2.9	0.074	33.575	6.961
140659	2.899	0.077	34.742	6.958
140759	2.897	0.081	36.784	6.954
140860	2.893	0.072	32.553	6.943
140960	2.892	0.075	34.012	6.94
141060	2.889	0.078	35.179	6.934
141160	2.886	0.079	35.909	6.927
141260	2.883	0.072	32.699	6.92
141361	2.882	0.075	33.72	6.917
141462	2.88	0.079	35.763	6.911
141562	2.88	0.079	35.909	6.911
141662	2.874	0.072	32.553	6.896
141762	2.872	0.075	33.866	6.893
141862	2.868	0.077	35.033	6.883
141962	2.871	0.079	35.763	6.89
142062	2.865	0.072	32.407	6.876
142162	2.864	0.074	33.429	6.874
142262	2.862	0.078	35.471	6.869
142362	2.859	0.08	36.201	6.862
142462	2.855	0.071	32.262	6.851
142562	2.857	0.075	33.72	6.856
142662	2.847	0.077	35.033	6.834
142762	2.849	0.08	36.346	6.838
142862	2.845	0.071	32.262	6.828
142962	2.843	0.074	33.575	6.822
143062	2.84	0.078	35.325	6.817
143163	2.837	0.08	36.055	6.81
143263	2.837	0.072	32.699	6.81
143364	2.83	0.076	34.158	6.792
143465	2.831	0.079	35.763	6.794
143565	2.83	0.08	36.346	6.791
143665	2.825	0.073	32.845	6.781
143765	2.826	0.075	34.012	6.783
143866	2.825	0.078	35.325	6.78
143966	2.823	0.081	36.492	6.774
144067	2.819	0.072	32.553	6.765
144167	2.816	0.075	34.012	6.759
144267	2.815	0.078	35.471	6.755
144367	2.813	0.081	36.638	6.751
144467	2.809	0.072	32.699	6.742
144567	2.808	0.075	33.866	6.739
144667	2.805	0.077	35.033	6.732
144767	2.804	0.08	36.055	6.729
144867	2.8	0.072	32.553	6.719
144967	2.797	0.076	34.158	6.714
145068	2.796	0.077	35.033	6.711
145168	2.795	0.08	36.346	6.707
145268	2.79	0.072	32.699	6.697
145369	2.788	0.075	34.012	6.692
145469	2.787	0.078	35.179	6.688
145570	2.785	0.081	36.492	6.683
145671	2.778	0.072	32.553	6.667
145771	2.78	0.076	34.45	6.673
145871	2.776	0.078	35.471	6.662
145971	2.777	0.079	35.909	6.664
146071	2.771	0.07	31.824	6.65
146171	2.772	0.075	34.012	6.653
146271	2.767	0.078	35.471	6.641
146371	2.766	0.08	36.055	6.639
146471	2.762	0.074	33.429	6.628
146572	2.759	0.075	33.866	6.622
146672	2.756	0.078	35.325	6.616
146772	2.757	0.08	36.201	6.616
146873	2.754	0.072	32.407	6.61
146973	2.752	0.076	34.158	6.604
147074	2.747	0.078	35.179	6.594
147175	2.747	0.079	35.617	6.593
147275	2.742	0.071	32.262	6.581
147376	2.741	0.075	33.866	6.578
147476	2.739	0.078	35.179	6.575
147576	2.737	0.08	36.346	6.568
147677	2.732	0.071	32.116	6.557
147777	2.729	0.075	33.866	6.55
147877	2.728	0.078	35.179	6.547
147977	2.726	0.08	36.201	6.542
148077	2.722	0.072	32.699	6.533
148178	2.722	0.074	33.429	6.532
148278	2.718	0.077	35.033	6.523
148378	2.715	0.079	35.909	6.516
148479	2.712	0.071	32.116	6.509
148580	2.71	0.074	33.575	6.503
148680	2.709	0.077	35.033	6.501
148780	2.707	0.08	36.055	6.498
148880	2.705	0.072	32.553	6.492
148981	2.698	0.075	33.72	6.476
149081	2.701	0.077	34.888	6.483
149181	2.697	0.08	36.055	6.472
149281	2.691	0.071	32.116	6.459
149381	2.69	0.075	34.012	6.457
149482	2.69	0.077	34.742	6.456
149583	2.686	0.079	35.909	6.447
149683	2.684	0.072	32.553	6.441
149783	2.681	0.074	33.575	6.435
149883	2.68	0.078	35.471	6.431
149984	2.679	0.08	36.055	6.429
150085	2.674	0.071	32.116	6.417
150185	2.671	0.075	33.72	6.41
150286	2.671	0.077	35.033	6.411
150386	2.667	0.08	36.201	6.402
150486	2.664	0.071	32.262	6.393
150586	2.663	0.076	34.158	6.391
150687	2.66	0.079	35.763	6.384
150787	2.658	0.08	36.055	6.379
150887	2.654	0.074	33.575	6.369
150987	2.651	0.077	34.742	6.363
151088	2.649	0.079	35.617	6.358
151188	2.649	0.079	35.763	6.359
151289	2.646	0.074	33.429	6.349
151389	2.639	0.076	34.45	6.334
151489	2.64	0.08	36.055	6.337
151589	2.634	0.076	34.596	6.322
151689	2.634	0.074	33.575	6.321
151789	2.632	0.078	35.179	6.316
151889	2.629	0.08	36.201	6.309
151989	2.625	0.073	32.845	6.3
152089	2.623	0.074	33.575	6.295
152189	2.622	0.077	35.033	6.294
152290	2.617	0.08	36.201	6.28
152390	2.611	0.072	32.407	6.267
152490	2.611	0.076	34.45	6.267
152590	2.61	0.078	35.179	6.263
152690	2.608	0.08	36.055	6.26
152790	2.604	0.072	32.699	6.249
152890	2.601	0.075	33.866	6.242
152990	2.599	0.079	35.763	6.237
153090	2.597	0.08	36.055	6.232
153190	2.595	0.073	32.991	6.228
153290	2.592	0.076	34.158	6.222
153390	2.59	0.078	35.325	6.217
153490	2.589	0.08	36.201	6.215
153590	2.585	0.074	33.575	6.204
153690	2.578	0.076	34.596	6.188
153790	2.58	0.079	35.763	6.191
153890	2.579	0.081	36.638	6.19
153991	2.575	0.074	33.283	6.181
154091	2.573	0.076	34.45	6.175
154191	2.572	0.078	35.471	6.172
154291	2.569	0.08	36.055	6.167
154392	2.565	0.073	32.991	6.157
154492	2.563	0.076	34.596	6.151
154592	2.561	0.079	35.909	6.146
154692	2.558	0.08	36.055	6.14
154792	2.555	0.074	33.429	6.132
154893	2.557	0.077	34.742	6.136
154993	2.553	0.078	35.471	6.126
155093	2.548	0.08	36.346	6.115
155193	2.546	0.072	32.699	6.111
155293	2.544	0.076	34.304	6.105
155393	2.545	0.078	35.179	6.107
155493	2.538	0.08	36.201	6.092
155593	2.535	0.074	33.283	6.084
155694	2.534	0.076	34.304	6.082
155795	2.531	0.078	35.471	6.075
155896	2.529	0.08	36.201	6.069
155996	2.525	0.073	33.137	6.059
156097	2.523	0.076	34.158	6.056
156197	2.522	0.078	35.179	6.052
156297	2.52	0.08	36.055	6.047
156397	2.516	0.072	32.553	6.039
156497	2.514	0.074	33.429	6.034
156597	2.513	0.078	35.179	6.032
156697	2.51	0.08	36.055	6.025
156797	2.507	0.072	32.407	6.016
156897	2.505	0.076	34.158	6.013
156997	2.503	0.078	35.179	6.006
157097	2.502	0.08	36.055	6.005
157197	2.497	0.072	32.553	5.993
157297	2.495	0.074	33.429	5.989
157397	2.494	0.076	34.596	5.985
157497	2.49	0.079	35.909	5.977
157597	2.489	0.081	36.638	5.973
157697	2.486	0.072	32.553	5.967
157798	2.483	0.075	34.012	5.96
157899	2.481	0.078	35.471	5.954
158000	2.48	0.079	35.909	5.951
158100	2.475	0.073	32.845	5.941
158200	2.473	0.075	33.866	5.936
158300	2.471	0.078	35.471	5.931
158400	2.469	0.08	36.346	5.927
158500	2.465	0.072	32.407	5.916
158600	2.462	0.076	34.45	5.908
158701	2.462	0.076	34.596	5.908
158801	2.458	0.081	36.638	5.9
158902	2.458	0.072	32.699	5.899
159002	2.453	0.076	34.158	5.886
159102	2.451	0.078	35.471	5.882
159202	2.45	0.08	36.201	5.881
159302	2.442	0.072	32.699	5.86
159402	2.442	0.076	34.304	5.86
159502	2.439	0.079	35.763	5.854
159602	2.438	0.08	36.346	5.852
159702	2.433	0.072	32.699	5.84
159802	2.43	0.075	33.72	5.831
159902	2.431	0.078	35.325	5.834
160002	2.425	0.081	36.638	5.82
160102	2.424	0.072	32.699	5.817
160202	2.423	0.076	34.304	5.814
160302	2.42	0.078	35.471	5.809
160402	2.419	0.08	36.346	5.807
160502	2.417	0.073	32.845	5.8
160602	2.415	0.076	34.158	5.795
160702	2.412	0.078	35.471	5.789
160802	2.411	0.08	36.201	5.787
160902	2.409	0.073	32.845	5.783
161003	2.406	0.076	34.45	5.774
161103	2.4	0.079	35.909	5.759
161204	2.4	0.079	35.763	5.761
161305	2.397	0.073	33.137	5.753
161405	2.395	0.077	34.742	5.749
161505	2.393	0.079	35.909	5.744
161605	2.39	0.077	34.742	5.735
161705	2.386	0.073	33.137	5.725
161806	2.385	0.076	34.596	5.724
161906	2.382	0.078	35.471	5.718
162006	2.379	0.076	34.45	5.709
162107	2.376	0.073	33.137	5.702
162207	2.375	0.077	35.033	5.701
162307	2.373	0.079	35.763	5.695
162407	2.369	0.073	32.845	5.687
162508	2.367	0.074	33.283	5.681
162609	2.365	0.076	34.596	5.677
162709	2.364	0.079	35.617	5.673
162809	2.359	0.071	32.262	5.66
162910	2.356	0.074	33.283	5.654
163010	2.359	0.076	34.304	5.662
163110	2.354	0.08	36.055	5.649
163211	2.354	0.071	32.262	5.649
163311	2.347	0.074	33.429	5.633
163412	2.345	0.077	35.033	5.629
163513	2.344	0.08	36.055	5.626
163613	2.339	0.071	32.262	5.614
163714	2.339	0.075	34.012	5.613
163814	2.337	0.078	35.179	5.609
163914	2.332	0.08	36.055	5.598
164015	2.328	0.071	32.116	5.587
164115	2.327	0.075	34.012	5.584
164215	2.325	0.077	34.888	5.581
164315	2.323	0.079	35.763	5.576
164415	2.323	0.071	32.116	5.574
164515	2.319	0.075	33.72	5.564
164616	2.317	0.077	34.742	5.56
164716	2.314	0.081	36.638	5.553
164817	2.31	0.072	32.553	5.544
164918	2.308	0.075	33.72	5.538
165018	2.306	0.078	35.179	5.535
165119	2.304	0.079	35.763	5.529
165219	2.299	0.072	32.553	5.519
165319	2.298	0.074	33.283	5.514
165419	2.296	0.078	35.471	5.511
165519	2.294	0.08	36.201	5.505
165619	2.29	0.072	32.407	5.497
165720	2.29	0.075	33.72	5.496
165820	2.288	0.077	35.033	5.492
165920	2.285	0.08	36.346	5.485
166020	2.28	0.073	32.845	5.473
166121	2.279	0.076	34.158	5.469
166222	2.279	0.078	35.471	5.47
166322	2.277	0.079	35.909	5.465
166422	2.273	0.073	32.845	5.455
166523	2.271	0.076	34.304	5.451
166623	2.269	0.078	35.471	5.447
166723	2.268	0.08	36.055	5.442
166824	2.261	0.073	32.991	5.427
166924	2.261	0.076	34.158	5.427
167025	2.259	0.079	35.763	5.421
167125	2.255	0.078	35.471	5.412
167225	2.254	0.073	33.137	5.409
167326	2.252	0.076	34.45	5.404
167426	2.249	0.078	35.325	5.399
167526	2.247	0.079	35.763	5.393
167626	2.243	0.074	33.283	5.384
167726	2.24	0.076	34.45	5.376
167827	2.239	0.078	35.179	5.372
167927	2.236	0.079	35.909	5.367
168027	2.234	0.073	33.137	5.361
168128	2.232	0.076	34.304	5.356
168228	2.229	0.079	35.617	5.349
168328	2.226	0.077	34.742	5.343
168429	2.224	0.072	32.699	5.338
168529	2.222	0.076	34.158	5.332
168630	2.22	0.076	34.596	5.327
168731	2.216	0.079	35.763	5.318
168831	2.214	0.073	32.845	5.314
168931	2.212	0.076	34.596	5.308
169031	2.213	0.078	35.471	5.311
169131	2.208	0.08	36.055	5.3
169231	2.204	0.073	32.991	5.29
169331	2.202	0.076	34.158	5.285
169431	2.2	0.079	35.617	5.281
169532	2.2	0.079	35.763	5.279
169632	2.195	0.072	32.553	5.268
169733	2.192	0.075	33.866	5.261
169833	2.193	0.077	35.033	5.264
169933	2.191	0.08	36.055	5.259
170033	2.186	0.072	32.553	5.246
170133	2.183	0.076	34.596	5.24
170234	2.182	0.077	35.033	5.237
170334	2.181	0.08	36.055	5.234
170434	2.176	0.072	32.699	5.222
170535	2.176	0.074	33.575	5.222
170636	2.173	0.077	34.742	5.215
170736	2.172	0.079	35.763	5.214
170836	2.164	0.072	32.407	5.194
170936	2.164	0.074	33.429	5.194
171036	2.164	0.078	35.325	5.194
171137	2.161	0.079	35.617	5.186
171237	2.158	0.072	32.553	5.178
171337	2.158	0.076	34.45	5.178
171438	2.155	0.079	35.617	5.171
171538	2.152	0.079	35.909	5.164
171638	2.149	0.071	32.116	5.157
171738	2.148	0.076	34.158	5.155
171838	2.146	0.079	35.617	5.15
171939	2.144	0.08	36.201	5.146
172039	2.139	0.07	31.824	5.134
172139	2.136	0.074	33.429	5.127
172240	2.135	0.077	34.888	5.125
172341	2.134	0.079	35.617	5.122
172442	2.131	0.071	32.116	5.116
172542	2.13	0.074	33.575	5.111
172643	2.127	0.076	34.45	5.105
172743	2.125	0.079	35.763	5.099
172843	2.12	0.07	31.678	5.089
172943	2.119	0.074	33.429	5.086
173043	2.118	0.076	34.596	5.082
173143	2.117	0.079	35.763	5.081
173243	2.111	0.071	31.97	5.068
173343	2.11	0.073	33.137	5.064
173444	2.108	0.077	34.742	5.059
173544	2.107	0.079	35.763	5.056
173644	2.102	0.071	31.97	5.044
173745	2.099	0.072	32.407	5.038
173846	2.099	0.077	34.742	5.037
173946	2.098	0.079	35.617	5.035
174046	2.092	0.071	32.262	5.022
174146	2.091	0.073	32.991	5.017
174248	2.089	0.077	34.888	5.013
174348	2.088	0.079	35.909	5.011
174448	2.084	0.071	31.97	5.001
174548	2.082	0.075	33.866	4.998
174648	2.079	0.076	34.596	4.989
174748	2.079	0.079	35.617	4.989
174849	2.075	0.071	31.97	4.981
174950	2.074	0.074	33.575	4.979
175050	2.072	0.078	35.179	4.972
175150	2.071	0.079	35.763	4.969
175250	2.066	0.072	32.699	4.959
175350	2.064	0.075	33.72	4.955
175451	2.063	0.077	34.742	4.952
175552	2.061	0.079	35.909	4.946
175652	2.057	0.071	32.262	4.936
175752	2.055	0.075	33.866	4.932
175853	2.055	0.078	35.179	4.933
175954	2.051	0.079	35.617	4.923
176055	2.048	0.071	32.262	4.915
176155	2.046	0.074	33.575	4.911
176255	2.046	0.077	35.033	4.91
176355	2.042	0.08	36.055	4.902
176455	2.038	0.073	32.845	4.891
176555	2.037	0.075	33.866	4.889
176656	2.034	0.077	35.033	4.881
176757	2.031	0.077	35.033	4.874
176857	2.027	0.072	32.553	4.866
176957	2.026	0.076	34.45	4.862
177057	2.025	0.076	34.596	4.859
177157	2.021	0.074	33.429	4.851
177257	2.021	0.074	33.283	4.849
177357	2.017	0.077	34.888	4.842
177458	2.016	0.079	35.617	4.838
177559	2.012	0.074	33.575	4.829
177659	2.011	0.073	32.845	4.828
177759	2.008	0.076	34.158	4.82
177859	2.004	0.078	35.471	4.81
177959	2.002	0.071	32.116	4.804
178059	2.001	0.074	33.283	4.804
178159	1.999	0.077	34.742	4.797
178259	2	0.078	35.325	4.8
178360	1.993	0.071	32.116	4.784
178460	1.991	0.073	33.137	4.777
178560	1.992	0.076	34.158	4.782
178660	1.989	0.079	35.909	4.773
178760	1.986	0.07	31.532	4.766
178860	1.981	0.075	33.72	4.755
178961	1.98	0.076	34.45	4.752
179061	1.98	0.078	35.471	4.751
179161	1.976	0.071	31.97	4.742
179261	1.973	0.074	33.429	4.736
179362	1.971	0.077	34.742	4.732
179462	1.967	0.078	35.179	4.721
179562	1.965	0.073	32.991	4.717
179662	1.964	0.075	33.866	4.713
179762	1.962	0.077	34.888	4.708
179862	1.958	0.071	32.116	4.699
179962	1.956	0.073	32.845	4.694
180062	1.955	0.075	33.866	4.691
180162	1.952	0.078	35.179	4.684
180262	1.946	0.069	31.24	4.67
180362	1.945	0.073	33.137	4.669
180462	1.944	0.076	34.304	4.667
180562	1.942	0.077	35.033	4.66
180662	1.939	0.07	31.532	4.653
180762	1.937	0.072	32.553	4.65
180862	1.935	0.076	34.304	4.645
180962	1.934	0.078	35.179	4.643
181063	1.93	0.071	32.262	4.632
181163	1.928	0.072	32.553	4.628
181263	1.928	0.076	34.304	4.628
181364	1.925	0.077	34.742	4.619
181464	1.921	0.073	33.137	4.61
181565	1.92	0.073	32.845	4.607
181665	1.915	0.076	34.158	4.597
181766	1.915	0.077	34.742	4.595
181867	1.912	0.074	33.429	4.589
181967	1.909	0.071	32.116	4.582
182068	1.907	0.075	34.012	4.578
182168	1.905	0.077	34.888	4.572
182268	1.903	0.073	32.845	4.567
182368	1.9	0.072	32.699	4.56
182469	1.899	0.075	34.012	4.557
182569	1.897	0.077	35.033	4.552
182669	1.892	0.073	32.845	4.54
182769	1.89	0.071	32.262	4.537
182869	1.888	0.075	33.72	4.532
182970	1.887	0.077	35.033	4.53
183070	1.884	0.078	35.325	4.523
183171	1.879	0.071	32.262	4.509
183271	1.88	0.074	33.283	4.512
183371	1.878	0.077	34.888	4.507
183471	1.877	0.076	34.158	4.506
183571	1.871	0.071	32.116	4.491
183671	1.871	0.075	33.866	4.489
183772	1.869	0.077	34.888	4.485
183873	1.864	0.073	32.991	4.475
183974	1.862	0.072	32.553	4.468
184074	1.861	0.075	34.012	4.467
184175	1.859	0.077	34.888	4.461
184275	1.855	0.072	32.407	4.453
184376	1.854	0.072	32.699	4.449
184477	1.852	0.075	34.012	4.444
184577	1.85	0.078	35.179	4.439
184677	1.844	0.07	31.532	4.425
184777	1.843	0.073	33.137	4.423
184877	1.839	0.076	34.158	4.413
184977	1.84	0.077	34.888	4.415
185077	1.835	0.07	31.678	4.403
185177	1.833	0.073	32.991	4.4
185277	1.831	0.076	34.158	4.395
185377	1.832	0.078	35.179	4.396
185477	1.825	0.071	32.116	4.38
185577	1.823	0.075	33.72	4.375
185677	1.822	0.077	35.033	4.372
185777	1.818	0.073	32.991	4.363
185877	1.816	0.072	32.553	4.358
185977	1.814	0.076	34.304	4.353
186077	1.811	0.077	34.742	4.347
186177	1.806	0.069	31.386	4.334
186277	1.804	0.071	32.116	4.329
186378	1.804	0.076	34.596	4.331
186479	1.801	0.077	35.033	4.323
186579	1.796	0.07	31.678	4.311
186679	1.794	0.073	32.991	4.307
186780	1.794	0.075	34.012	4.305
186880	1.794	0.078	35.179	4.305
186980	1.788	0.071	31.97	4.291
187081	1.785	0.074	33.429	4.285
187181	1.783	0.076	34.45	4.28
187281	1.78	0.078	35.179	4.271
187381	1.777	0.071	32.262	4.266
187481	1.776	0.074	33.283	4.262
187581	1.771	0.076	34.596	4.251
187681	1.771	0.078	35.179	4.249
187781	1.768	0.072	32.407	4.243
187881	1.765	0.075	33.866	4.235
187981	1.763	0.077	35.033	4.232
188081	1.759	0.077	34.888	4.222
188181	1.756	0.072	32.407	4.215
188281	1.754	0.075	34.012	4.21
188381	1.753	0.077	35.033	4.208
188482	1.748	0.072	32.699	4.194
188582	1.746	0.073	32.845	4.191
188682	1.746	0.074	33.575	4.19
188783	1.743	0.078	35.325	4.183
188883	1.739	0.073	32.991	4.174
188984	1.738	0.073	32.845	4.17
189084	1.737	0.076	34.304	4.169
189184	1.735	0.078	35.325	4.163
189284	1.729	0.073	33.137	4.15
189385	1.727	0.072	32.699	4.145
189486	1.725	0.075	34.012	4.139
189587	1.723	0.078	35.471	4.136
189687	1.721	0.079	35.763	4.131
189788	1.718	0.07	31.824	4.124
189888	1.717	0.073	32.991	4.121
189988	1.714	0.076	34.304	4.115
190088	1.713	0.078	35.325	4.112
190188	1.71	0.069	31.24	4.104
190288	1.708	0.073	32.991	4.099
190389	1.707	0.077	34.742	4.096
190490	1.706	0.08	36.055	4.095
190590	1.702	0.071	31.97	4.085
190690	1.699	0.074	33.429	4.078
190790	1.697	0.075	33.866	4.073
190891	1.694	0.077	35.033	4.066
190991	1.691	0.071	32.116	4.057
191092	1.689	0.074	33.575	4.054
191192	1.688	0.076	34.45	4.05
191292	1.687	0.079	35.617	4.05
191392	1.684	0.071	31.97	4.041
191492	1.681	0.073	33.137	4.035
191592	1.679	0.076	34.304	4.03
191693	1.675	0.078	35.471	4.021
191794	1.675	0.079	35.617	4.02
191894	1.672	0.07	31.678	4.012
191994	1.669	0.074	33.429	4.006
192094	1.666	0.077	34.742	3.999
192194	1.664	0.079	35.617	3.994
192295	1.661	0.071	32.116	3.986
192395	1.658	0.074	33.575	3.978
192495	1.657	0.075	33.866	3.976
192595	1.654	0.078	35.325	3.97
192695	1.652	0.072	32.553	3.965
192795	1.651	0.074	33.429	3.961
192895	1.649	0.076	34.158	3.958
192996	1.644	0.075	33.72	3.947
193096	1.643	0.073	33.137	3.943
193196	1.642	0.075	34.012	3.941
193296	1.64	0.077	34.742	3.937
193396	1.634	0.073	32.845	3.923
193496	1.632	0.072	32.553	3.917
193597	1.63	0.074	33.575	3.912
193698	1.628	0.076	34.596	3.907
193798	1.624	0.073	32.991	3.899
193898	1.622	0.072	32.553	3.893
193998	1.621	0.075	34.012	3.891
194098	1.619	0.077	35.033	3.886
194198	1.615	0.07	31.678	3.876
194299	1.614	0.072	32.699	3.874
194399	1.612	0.074	33.283	3.868
194500	1.611	0.078	35.179	3.867
194601	1.607	0.069	31.386	3.856
194701	1.606	0.072	32.699	3.855
194801	1.605	0.075	33.866	3.852
194901	1.601	0.077	34.888	3.841
195001	1.596	0.069	31.386	3.83
195101	1.593	0.073	32.845	3.824
195201	1.593	0.076	34.304	3.823
195302	1.591	0.077	35.033	3.818
195402	1.587	0.069	31.386	3.81
195502	1.583	0.073	33.137	3.8
195603	1.581	0.075	34.012	3.795
195703	1.581	0.078	35.471	3.794
195804	1.578	0.07	31.678	3.787
195904	1.574	0.073	33.137	3.778
196005	1.574	0.076	34.304	3.777
196105	1.571	0.077	35.033	3.771
196205	1.568	0.07	31.824	3.763
196305	1.566	0.075	33.72	3.758
196405	1.563	0.076	34.596	3.752
196506	1.559	0.075	33.866	3.742
196606	1.558	0.07	31.824	3.739
196707	1.556	0.074	33.283	3.735
196807	1.555	0.076	34.304	3.731
196907	1.551	0.073	32.991	3.723
197008	1.549	0.071	32.116	3.717
197108	1.546	0.074	33.575	3.711
197209	1.545	0.077	34.888	3.709
197309	1.541	0.07	31.678	3.699
197409	1.539	0.073	32.991	3.694
197509	1.537	0.075	33.72	3.69
197609	1.536	0.077	34.742	3.686
197709	1.533	0.069	31.386	3.678
197809	1.531	0.073	32.845	3.675
197909	1.531	0.075	34.012	3.674
198009	1.529	0.078	35.179	3.67
198110	1.524	0.07	31.532	3.658
198210	1.521	0.073	32.845	3.651
198310	1.522	0.076	34.158	3.653
198410	1.52	0.077	35.033	3.649
198510	1.516	0.068	30.949	3.639
198611	1.514	0.073	32.845	3.634
198711	1.514	0.076	34.158	3.633
198812	1.513	0.077	35.033	3.631
198912	1.506	0.069	31.386	3.615
199012	1.505	0.073	32.845	3.612
199112	1.503	0.076	34.304	3.606
199212	1.501	0.078	35.179	3.602
199312	1.497	0.069	31.24	3.592
199412	1.495	0.072	32.699	3.587
199513	1.492	0.076	34.596	3.58
199614	1.491	0.077	35.033	3.578
199714	1.487	0.07	31.824	3.569
199814	1.486	0.073	33.137	3.566
199914	1.483	0.077	34.888	3.56
200015	1.482	0.078	35.179	3.556
200115	1.477	0.07	31.678	3.544
200215	1.475	0.073	32.991	3.54
200316	1.473	0.076	34.304	3.536
200416	1.47	0.078	35.179	3.528
[truncated: 4,704 more rows]

## Sheet: nitinol2
Time [msec]	Potentiometer [V]	Force sensor [V]	Pull-out force [N]	Pull-out distance [mm]
0	5.012	0.024	10.962	12.029
101	5.012	0.024	10.962	12.028
201	5.013	0.025	11.108	12.03
301	5.012	0.024	10.962	12.029
403	5.011	0.024	10.67	12.027
503	5.011	0.024	10.816	12.027
603	5.011	0.025	11.108	12.027
703	5.011	0.023	10.524	12.027
803	5.012	0.025	11.108	12.028
903	5.011	0.025	11.4	12.027
1003	5.012	0.024	10.816	12.029
1104	5.011	0.025	11.254	12.027
1205	5.012	0.024	10.816	12.03
1305	5.011	0.024	10.962	12.027
1405	5.012	0.024	10.816	12.03
1506	5.012	0.025	11.254	12.029
1607	5.012	0.023	10.524	12.029
1708	5.012	0.024	10.816	12.029
1808	5.011	0.023	10.524	12.027
1908	5.012	0.025	11.254	12.028
2008	5.011	0.024	10.962	12.027
2108	5.012	0.024	10.67	12.028
2208	5.012	0.024	10.816	12.028
2308	5.011	0.024	10.962	12.027
2409	5.012	0.025	11.108	12.03
2510	5.012	0.024	10.67	12.029
2611	5.011	0.024	10.816	12.027
2712	5.013	0.024	10.67	12.03
2812	5.011	0.025	11.4	12.027
2913	5.011	0.024	10.962	12.027
3014	5.012	0.024	10.67	12.029
3115	5.011	0.023	10.379	12.027
3215	5.011	0.023	10.524	12.027
3316	5.012	0.023	10.379	12.029
3416	5.012	0.024	10.962	12.028
3516	5.012	0.024	10.962	12.028
3617	5.012	0.023	10.233	12.028
3718	5.012	0.024	10.962	12.028
3818	5.012	0.024	10.816	12.029
3919	5.011	0.024	10.962	12.027
4019	5.012	0.024	10.816	12.028
4120	5.012	0.024	10.962	12.03
4221	5.011	0.025	11.108	12.027
4321	5.011	0.025	11.254	12.027
4423	5.011	0.025	11.108	12.027
4523	5.011	0.024	10.962	12.027
4624	5.012	0.023	10.233	12.03
4724	5.012	0.024	10.816	12.029
4825	5.011	0.025	11.254	12.027
4925	5.012	0.024	10.67	12.03
5025	5.012	0.024	10.67	12.028
5125	5.012	0.025	11.108	12.028
5226	5.011	0.024	10.962	12.027
5326	5.012	0.024	10.67	12.028
5426	5.011	0.024	10.962	12.027
5526	5.012	0.024	10.962	12.029
5626	5.012	0.024	10.962	12.029
5728	5.013	0.025	11.4	12.03
5828	5.012	0.025	11.108	12.03
5929	5.011	0.023	10.524	12.027
6029	5.011	0.022	9.941	12.027
6129	5.012	0.024	10.816	12.029
6231	5.012	0.024	10.816	12.028
6331	5.012	0.024	10.67	12.029
6433	5.012	0.025	11.4	12.028
6533	5.012	0.024	10.962	12.029
6633	5.011	0.025	11.254	12.027
6733	5.011	0.024	10.67	12.027
6833	5.012	0.024	10.962	12.028
6933	5.012	0.024	10.816	12.028
7033	5.012	0.024	10.67	12.03
7133	5.011	0.025	11.108	12.027
7233	5.011	0.024	10.962	12.027
7333	5.012	0.024	10.962	12.029
7433	5.012	0.024	10.816	12.029
7533	5.012	0.024	10.816	12.028
7633	5.012	0.025	11.254	12.028
7733	5.012	0.024	10.962	12.029
7833	5.012	0.024	10.816	12.03
7933	5.011	0.024	10.962	12.027
8033	5.012	0.023	10.524	12.029
8134	5.011	0.023	10.524	12.027
8235	5.011	0.024	10.67	12.027
8336	5.011	0.024	10.962	12.027
8436	5.011	0.025	11.108	12.027
8536	5.012	0.025	11.254	12.028
8637	5.011	0.023	10.233	12.027
8738	5.011	0.024	10.816	12.027
8838	5.012	0.023	10.379	12.029
8939	5.012	0.024	10.816	12.03
9039	5.012	0.024	10.816	12.028
9139	5.011	0.024	10.962	12.027
9239	5.011	0.025	11.108	12.027
9339	5.012	0.025	11.4	12.028
9440	5.011	0.024	10.962	12.027
9540	5.012	0.024	10.962	12.028
9640	5.012	0.024	10.816	12.028
9740	5.012	0.025	11.108	12.029
9840	5.012	0.024	10.816	12.028
9940	5.011	0.026	11.546	12.027
10041	5.011	0.025	11.254	12.027
10142	5.012	0.025	11.108	12.03
10243	5.012	0.024	10.962	12.029
10343	5.011	0.024	10.962	12.027
10443	5.011	0.024	10.816	12.027
10543	5.012	0.024	10.816	12.029
10643	5.012	0.024	10.816	12.029
10743	5.011	0.023	10.379	12.027
10843	5.012	0.024	10.962	12.028
10943	5.011	0.024	10.67	12.027
11044	5.011	0.025	11.254	12.027
11144	5.011	0.024	10.816	12.027
11245	5.012	0.024	10.816	12.028
11345	5.012	0.024	10.962	12.029
11446	5.012	0.023	10.524	12.029
11546	5.011	0.024	10.816	12.027
11647	5.011	0.026	11.546	12.027
11747	5.012	0.025	11.108	12.029
11848	5.012	0.024	10.816	12.029
11948	5.012	0.024	10.67	12.03
12048	5.011	0.024	10.816	12.027
12148	5.011	0.025	11.108	12.027
12248	5.011	0.024	10.816	12.027
12348	5.011	0.024	10.816	12.027
12448	5.011	0.025	11.254	12.027
12548	5.012	0.024	10.816	12.028
12648	5.011	0.025	11.108	12.027
12748	5.012	0.025	11.108	12.028
12848	5.011	0.024	10.67	12.027
12948	5.012	0.025	11.108	12.029
13048	5.011	0.024	10.962	12.027
13148	5.012	0.025	11.254	12.029
13249	5.012	0.024	10.962	12.028
13349	5.012	0.025	11.108	12.028
13449	5.011	0.025	11.108	12.027
13549	5.012	0.024	10.962	12.029
13650	5.012	0.024	10.67	12.028
13750	5.011	0.025	11.254	12.027
13851	5.012	0.025	11.108	12.028
13951	5.012	0.024	10.962	12.03
14052	5.012	0.025	11.108	12.028
14152	5.012	0.024	10.816	12.028
14252	5.012	0.025	11.4	12.03
14352	5.012	0.024	10.962	12.029
14454	5.012	0.025	11.108	12.029
14554	5.011	0.025	11.254	12.027
14654	5.012	0.024	10.962	12.029
14754	5.012	0.025	11.108	12.029
14854	5.012	0.025	11.108	12.028
14954	5.012	0.024	10.67	12.028
15054	5.012	0.024	10.816	12.028
15154	5.011	0.024	10.816	12.027
15254	5.012	0.024	10.816	12.028
15355	5.011	0.023	10.524	12.027
15456	5.012	0.025	11.108	12.029
15556	5.012	0.024	10.816	12.028
15656	5.012	0.024	10.67	12.028
15756	5.011	0.024	10.67	12.027
15856	5.011	0.024	10.962	12.027
15956	5.011	0.025	11.108	12.027
16057	5.012	0.025	11.254	12.029
16157	5.012	0.024	10.816	12.029
16257	5.011	0.025	11.108	12.027
16357	5.012	0.024	10.816	12.028
16457	5.012	0.024	10.816	12.03
16558	5.012	0.025	11.108	12.028
16658	5.012	0.025	11.108	12.029
16758	5.011	0.024	10.816	12.027
16859	5.011	0.024	10.67	12.027
16960	5.011	0.025	11.108	12.027
17060	5.012	0.024	10.816	12.028
17160	5.011	0.025	11.108	12.027
17260	5.011	0.025	11.108	12.027
17361	5.012	0.025	11.254	12.029
17461	5.012	0.024	10.962	12.029
17562	5.011	0.024	10.816	12.027
17663	5.012	0.024	10.816	12.029
17763	5.012	0.024	10.816	12.028
17863	5.011	0.024	10.962	12.027
17963	5.011	0.024	10.962	12.027
18063	5.011	0.025	11.108	12.027
18163	5.012	0.025	11.254	12.029
18263	5.011	0.025	11.108	12.027
18363	5.012	0.024	10.816	12.028
18463	5.011	0.024	10.962	12.027
18563	5.012	0.024	10.962	12.029
18665	5.011	0.025	11.108	12.027
18765	5.011	0.024	10.67	12.027
18865	5.012	0.024	10.816	12.029
18965	5.012	0.024	10.67	12.028
19065	5.012	0.024	10.816	12.03
19165	5.012	0.024	10.962	12.028
19265	5.012	0.025	11.108	12.028
19365	5.011	0.024	10.962	12.027
19466	5.011	0.024	10.962	12.027
19566	5.012	0.024	10.962	12.029
19666	5.012	0.025	11.254	12.029
19766	5.011	0.024	10.962	12.027
19866	5.012	0.025	11.108	12.03
19966	5.011	0.024	10.962	12.027
20066	5.011	0.025	11.108	12.027
20167	5.012	0.025	11.108	12.03
20268	5.012	0.025	11.108	12.03
20368	5.012	0.024	10.962	12.03
20468	5.011	0.024	10.816	12.027
20569	5.011	0.025	11.108	12.027
20670	5.012	0.025	11.108	12.029
20770	5.012	0.024	10.67	12.028
20870	5.011	0.024	10.962	12.027
20970	5.012	0.024	10.816	12.028
21070	5.012	0.024	10.67	12.03
21171	5.012	0.025	11.108	12.028
21272	5.012	0.024	10.816	12.03
21372	5.011	0.025	11.4	12.027
21472	5.012	0.025	11.254	12.029
21574	5.012	0.027	12.129	12.029
21674	5.011	0.027	12.275	12.027
21775	5.011	0.028	12.859	12.027
21875	5.011	0.028	12.713	12.027
21976	5.012	0.029	13.296	12.029
22076	5.012	0.032	14.317	12.029
22176	5.011	0.034	15.339	12.027
22277	5.012	0.035	15.922	12.029
22377	5.012	0.036	16.506	12.03
22477	5.012	0.04	17.965	12.029
22578	5.011	0.041	18.402	12.027
22679	5.011	0.043	19.278	12.027
22780	5.013	0.044	19.715	12.031
22880	5.012	0.046	20.882	12.03
22981	5.012	0.047	21.174	12.03
23081	5.012	0.048	21.612	12.028
23181	5.011	0.048	21.904	12.027
23281	5.013	0.05	22.779	12.03
23382	5.011	0.052	23.362	12.027
23482	5.012	0.054	24.238	12.029
23582	5.012	0.054	24.53	12.028
23683	5.013	0.055	24.675	12.03
23783	5.012	0.057	25.697	12.028
23883	5.012	0.057	25.988	12.028
23983	5.011	0.058	26.426	12.027
24083	5.011	0.06	27.156	12.027
24183	5.011	0.061	27.739	12.027
24283	5.011	0.061	27.739	12.027
24383	5.012	0.063	28.614	12.028
24483	5.012	0.064	28.906	12.028
24584	5.011	0.063	28.614	12.027
24684	5.013	0.066	29.927	12.03
24784	5.012	0.066	29.927	12.028
24885	5.011	0.069	31.24	12.027
24987	5.012	0.07	31.678	12.029
25087	5.012	0.071	32.262	12.028
25188	5.012	0.073	32.845	12.028
25288	5.011	0.075	33.72	12.027
25388	5.012	0.074	33.429	12.029
25488	5.012	0.076	34.304	12.03
25588	5.011	0.077	34.742	12.027
25689	5.011	0.078	35.325	12.027
25790	5.011	0.079	35.617	12.027
25890	5.012	0.08	36.346	12.028
25990	5.012	0.082	36.93	12.029
26090	5.012	0.082	37.222	12.028
26191	5.012	0.085	38.243	12.028
26291	5.011	0.086	38.681	12.027
26392	5.011	0.073	33.137	12.027
26492	5.011	0.073	32.991	12.027
26592	5.012	0.075	33.866	12.028
26693	5.012	0.078	35.325	12.029
26793	5.012	0.079	35.909	12.028
26893	5.011	0.082	37.222	12.027
26993	5.012	0.083	37.514	12.028
27093	5.012	0.085	38.243	12.03
27193	5.012	0.072	32.553	12.028
27293	5.012	0.073	32.845	12.03
27393	5.011	0.074	33.429	12.026
27495	5.011	0.077	34.742	12.027
27595	5.011	0.078	35.325	12.027
27695	5.011	0.08	36.346	12.027
27795	5.011	0.083	37.368	12.027
27896	5.012	0.084	37.805	12.029
27997	5.011	0.081	36.784	12.027
28098	5.011	0.071	31.97	12.027
28198	5.012	0.074	33.283	12.03
28298	5.012	0.075	34.012	12.028
28399	5.011	0.077	35.033	12.026
28499	5.012	0.08	36.201	12.029
28600	5.012	0.082	36.93	12.028
28701	5.011	0.083	37.659	12.027
28802	5.012	0.086	38.681	12.028
28903	5.013	0.07	31.678	12.03
29003	5.012	0.073	32.845	12.03
29103	5.012	0.076	34.304	12.028
29203	5.012	0.077	34.742	12.028
29303	5.012	0.079	35.909	12.029
29403	5.012	0.081	36.638	12.03
29503	5.012	0.084	37.805	12.029
29605	5.012	0.084	38.097	12.028
29705	5.012	0.069	31.24	12.029
29805	5.012	0.073	32.845	12.028
29905	5.012	0.075	33.866	12.028
30005	5.012	0.077	34.888	12.029
30105	5.011	0.079	35.617	12.027
30205	5.012	0.081	36.638	12.028
30306	5.012	0.081	36.638	12.029
30407	5.012	0.086	39.118	12.028
30508	5.012	0.071	32.262	12.03
30609	5.011	0.072	32.407	12.027
30709	5.011	0.074	33.283	12.027
30809	5.011	0.076	34.304	12.027
30909	5.012	0.079	35.617	12.029
31009	5.012	0.081	36.784	12.03
31109	5.012	0.082	37.222	12.029
31209	5.012	0.085	38.243	12.028
31310	5.011	0.072	32.553	12.027
31411	5.011	0.073	32.845	12.027
31512	5.011	0.074	33.429	12.027
31612	5.012	0.077	35.033	12.029
31713	5.012	0.078	35.471	12.029
31813	5.012	0.08	36.055	12.03
31913	5.011	0.082	37.222	12.027
32015	5.011	0.085	38.243	12.027
32115	5.011	0.079	35.763	12.027
32216	5.012	0.071	32.262	12.028
32317	5.012	0.073	33.137	12.03
32418	5.011	0.076	34.45	12.027
32518	5.012	0.079	35.909	12.029
32618	5.012	0.081	36.638	12.029
32719	5.012	0.084	37.805	12.028
32820	5.012	0.085	38.389	12.028
32920	5.011	0.08	36.201	12.027
33020	5.012	0.072	32.699	12.03
33120	5.011	0.075	34.012	12.027
33220	5.012	0.076	34.304	12.028
33321	5.012	0.078	35.179	12.028
33421	5.012	0.08	36.055	12.03
33521	5.012	0.083	37.368	12.029
33621	5.011	0.086	38.681	12.027
33721	5.012	0.083	37.514	12.028
33821	5.012	0.072	32.407	12.028
33922	5.011	0.074	33.429	12.027
34022	5.012	0.076	34.45	12.028
34123	5.012	0.079	35.617	12.028
34223	5.011	0.081	36.784	12.027
34324	5.011	0.084	37.951	12.027
34425	5.012	0.084	37.951	12.028
34525	5.012	0.08	36.055	12.028
34625	5.012	0.071	32.116	12.029
34725	5.011	0.075	33.72	12.027
34826	5.012	0.077	34.742	12.029
34926	5.011	0.078	35.471	12.027
35026	5.012	0.081	36.638	12.028
35127	5.012	0.082	37.222	12.028
35227	5.013	0.086	38.681	12.03
35327	5.011	0.071	32.262	12.027
35427	5.011	0.073	33.137	12.027
35527	5.011	0.076	34.596	12.027
35628	5.012	0.078	35.179	12.028
35728	5.012	0.08	36.201	12.03
35828	5.012	0.082	37.076	12.028
35929	5.011	0.084	37.951	12.027
36030	5.013	0.087	39.264	12.03
36130	5.011	0.07	31.678	12.027
36230	5.011	0.074	33.283	12.027
36331	5.011	0.076	34.158	12.027
36431	5.012	0.078	35.325	12.03
36532	5.011	0.081	36.492	12.027
36632	5.011	0.083	37.368	12.027
36733	5.012	0.085	38.243	12.03
36833	5.012	0.087	39.264	12.029
36933	5.011	0.071	32.116	12.027
37033	5.012	0.074	33.575	12.029
37133	5.011	0.077	34.742	12.027
37234	5.012	0.079	35.617	12.029
37334	5.012	0.081	36.638	12.028
37434	5.012	0.083	37.514	12.028
37534	5.011	0.086	38.681	12.027
37635	5.012	0.085	38.535	12.028
37735	5.012	0.073	32.845	12.029
37835	5.011	0.075	33.72	12.027
37935	5.011	0.076	34.304	12.027
38036	5.012	0.079	35.909	12.03
38137	5.012	0.082	36.93	12.028
38237	5.012	0.084	37.951	12.029
38337	5.011	0.086	38.681	12.027
38437	5.011	0.087	39.264	12.026
38538	5.012	0.072	32.699	12.029
38638	5.012	0.076	34.158	12.029
38738	5.012	0.075	34.012	12.028
38838	5.012	0.079	35.909	12.029
38939	5.012	0.081	36.492	12.029
39039	5.012	0.084	37.805	12.03
39139	5.012	0.086	38.826	12.029
39239	5.012	0.073	32.845	12.03
39339	5.012	0.073	32.845	12.029
39439	5.012	0.075	34.012	12.028
39539	5.011	0.077	34.888	12.027
39641	5.012	0.079	35.763	12.029
39743	5.012	0.08	36.346	12.028
39843	5.012	0.084	37.805	12.03
39943	5.012	0.085	38.535	12.028
40043	5.012	0.087	39.264	12.03
40143	5.012	0.072	32.553	12.028
40243	5.012	0.074	33.283	12.028
40343	5.012	0.077	34.742	12.028
40443	5.011	0.079	35.617	12.027
40544	5.011	0.081	36.492	12.026
40645	5.011	0.083	37.514	12.027
40746	5	0.085	38.389	12
40847	4.999	0.086	38.972	11.996
40947	4.994	0.069	31.094	11.986
41047	4.993	0.074	33.429	11.984
41147	4.993	0.076	34.596	11.983
41247	4.991	0.078	35.471	11.979
41348	4.99	0.081	36.492	11.976
41449	4.988	0.083	37.514	11.971
41549	4.987	0.085	38.389	11.969
41649	4.986	0.086	38.972	11.965
41751	4.98	0.07	31.532	11.953
41852	4.98	0.073	32.991	11.953
41953	4.979	0.076	34.158	11.948
42053	4.978	0.077	35.033	11.947
42153	4.976	0.08	36.055	11.941
42253	4.974	0.082	37.076	11.938
42353	4.973	0.085	38.389	11.936
42453	4.972	0.086	39.118	11.932
42553	4.967	0.072	32.407	11.921
42653	4.966	0.073	33.137	11.919
42753	4.965	0.076	34.304	11.917
42853	4.964	0.078	35.471	11.914
42953	4.962	0.079	35.909	11.91
43055	4.962	0.082	37.222	11.909
43156	4.96	0.085	38.389	11.904
43256	4.959	0.086	39.118	11.901
43357	4.954	0.073	32.845	11.889
43458	4.954	0.074	33.429	11.89
43558	4.952	0.076	34.304	11.884
43658	4.95	0.077	34.888	11.881
43759	4.949	0.079	35.909	11.878
43860	4.947	0.082	37.076	11.873
43960	4.946	0.083	37.514	11.87
44060	4.944	0.085	38.389	11.866
44160	4.943	0.086	39.118	11.864
44261	4.942	0.087	39.556	11.86
44361	4.936	0.083	37.368	11.847
44462	4.937	0.073	33.137	11.848
44562	4.934	0.076	34.158	11.842
44662	4.933	0.076	34.596	11.84
44762	4.931	0.08	36.346	11.834
44862	4.93	0.083	37.368	11.832
44962	4.929	0.085	38.535	11.829
45062	4.928	0.086	38.972	11.826
45162	4.921	0.081	36.638	11.811
45262	4.921	0.074	33.283	11.811
45362	4.919	0.076	34.304	11.805
45462	4.918	0.078	35.325	11.802
45564	4.917	0.08	36.346	11.8
45664	4.915	0.082	37.222	11.795
45765	4.912	0.084	38.097	11.79
45865	4.91	0.087	39.41	11.784
45965	4.906	0.079	35.617	11.773
46066	4.905	0.074	33.283	11.771
46166	4.902	0.076	34.304	11.766
46267	4.901	0.077	35.033	11.762
46368	4.9	0.08	36.346	11.76
46468	4.899	0.083	37.368	11.757
46568	4.897	0.085	38.535	11.753
46669	4.896	0.087	39.41	11.75
46770	4.892	0.071	32.262	11.74
46870	4.891	0.074	33.429	11.738
46970	4.889	0.076	34.596	11.733
47070	4.887	0.078	35.471	11.728
47170	4.885	0.08	36.346	11.723
47270	4.884	0.083	37.659	11.722
47370	4.882	0.085	38.535	11.716
47470	4.88	0.087	39.556	11.713
47570	4.874	0.071	32.116	11.698
47670	4.874	0.074	33.575	11.698
47771	4.871	0.076	34.596	11.691
47873	4.87	0.08	36.055	11.688
47973	4.869	0.08	36.201	11.685
48073	4.867	0.084	37.951	11.681
48173	4.865	0.086	38.681	11.677
48274	4.864	0.087	39.41	11.673
48375	4.859	0.071	31.97	11.662
48475	4.858	0.073	32.845	11.66
48575	4.857	0.077	34.742	11.656
48676	4.855	0.079	35.763	11.653
48776	4.853	0.081	36.784	11.647
48876	4.851	0.083	37.514	11.642
48976	4.85	0.085	38.389	11.64
49077	4.848	0.087	39.264	11.636
49178	4.845	0.071	32.116	11.627
49278	4.843	0.074	33.283	11.623
49378	4.84	0.077	34.888	11.616
49479	4.839	0.079	35.909	11.612
49579	4.837	0.08	36.346	11.608
49680	4.835	0.083	37.514	11.603
49781	4.833	0.085	38.389	11.599
49881	4.831	0.087	39.264	11.595
49981	4.826	0.07	31.824	11.582
50082	4.825	0.074	33.283	11.58
50182	4.824	0.077	35.033	11.578
50282	4.822	0.079	35.617	11.573
50382	4.82	0.081	36.784	11.568
50482	4.819	0.084	37.805	11.565
50582	4.817	0.086	38.826	11.561
50683	4.814	0.087	39.41	11.554
50783	4.81	0.071	32.116	11.545
50883	4.81	0.074	33.575	11.543
50983	4.808	0.076	34.596	11.538
51083	4.806	0.081	36.492	11.535
51183	4.804	0.081	36.638	11.53
51283	4.802	0.083	37.659	11.526
51383	4.8	0.086	38.972	11.52
51483	4.8	0.088	39.848	11.52
51583	4.794	0.072	32.407	11.506
51683	4.793	0.073	32.991	11.504
51783	4.791	0.077	34.888	11.499
51883	4.791	0.079	35.617	11.499
51983	4.789	0.081	36.638	11.493
52083	4.787	0.083	37.659	11.488
52183	4.784	0.085	38.535	11.482
52283	4.782	0.087	39.556	11.477
52384	4.778	0.074	33.575	11.466
52485	4.776	0.074	33.575	11.462
52585	4.773	0.076	34.596	11.456
52685	4.771	0.079	35.763	11.451
52785	4.77	0.081	36.638	11.448
52885	4.768	0.083	37.659	11.443
52986	4.767	0.084	38.097	11.44
53087	4.764	0.087	39.556	11.434
53188	4.758	0.086	39.118	11.42
53288	4.758	0.075	33.72	11.42
53390	4.755	0.076	34.45	11.413
53490	4.754	0.078	35.471	11.41
53590	4.753	0.081	36.492	11.407
53690	4.751	0.082	37.222	11.402
53790	4.75	0.084	37.951	11.4
53891	4.749	0.086	38.826	11.397
53991	4.745	0.089	40.285	11.388
54092	4.741	0.072	32.553	11.38
54193	4.739	0.076	34.45	11.374
54293	4.738	0.078	35.179	11.37
54393	4.734	0.08	36.201	11.361
54493	4.734	0.082	37.076	11.362
54593	4.731	0.084	38.097	11.356
54693	4.73	0.086	39.118	11.351
54794	4.725	0.076	34.158	11.34
54894	4.723	0.074	33.429	11.335
54994	4.722	0.076	34.596	11.332
55094	4.72	0.079	35.763	11.327
55195	4.718	0.081	36.784	11.323
55295	4.716	0.083	37.368	11.318
55395	4.714	0.085	38.389	11.314
55496	4.713	0.087	39.556	11.311
55596	4.707	0.079	35.763	11.296
55696	4.707	0.074	33.429	11.296
55796	4.705	0.076	34.45	11.291
55897	4.703	0.079	35.909	11.288
55997	4.7	0.081	36.638	11.28
56097	4.699	0.083	37.368	11.277
56197	4.697	0.084	38.097	11.272
56298	4.695	0.086	39.118	11.267
56400	4.689	0.087	39.264	11.254
56500	4.688	0.074	33.283	11.251
56601	4.687	0.075	33.866	11.249
56702	4.684	0.078	35.325	11.241
56802	4.681	0.081	36.492	11.236
56902	4.68	0.083	37.368	11.232
57003	4.678	0.084	38.097	11.228
57103	4.676	0.088	39.848	11.222
57204	4.671	0.086	38.826	11.209
57305	4.67	0.073	32.991	11.208
57406	4.666	0.076	34.158	11.199
57506	4.665	0.078	35.325	11.196
57607	4.664	0.08	36.201	11.193
57707	4.662	0.082	37.222	11.188
57807	4.659	0.084	38.097	11.182
57907	4.657	0.086	38.972	11.177
58007	4.655	0.088	39.994	11.171
58107	4.65	0.072	32.699	11.16
58207	4.649	0.076	34.304	11.157
58308	4.646	0.078	35.471	11.15
58408	4.645	0.08	36.055	11.147
58508	4.642	0.082	37.222	11.141
58608	4.641	0.085	38.389	11.139
58709	4.639	0.086	38.972	11.133
58809	4.637	0.088	39.848	11.129
58909	4.631	0.073	33.137	11.116
59009	4.63	0.076	34.304	11.112
59110	4.629	0.078	35.325	11.109
59210	4.627	0.081	36.492	11.104
59311	4.624	0.083	37.514	11.098
59411	4.622	0.084	38.097	11.092
59512	4.621	0.086	39.118	11.09
59612	4.614	0.071	32.262	11.073
59712	4.611	0.077	35.033	11.065
59813	4.608	0.081	36.492	11.06
59913	4.606	0.084	37.805	11.054
60014	4.605	0.086	38.826	11.051
60114	4.602	0.087	39.556	11.045
60214	4.594	0.071	31.97	11.027
60314	4.594	0.074	33.429	11.026
60415	4.592	0.077	34.742	11.02
60516	4.589	0.079	35.617	11.013
60616	4.589	0.082	37.076	11.013
60716	4.586	0.084	38.097	11.006
60816	4.584	0.086	38.681	11.001
60916	4.581	0.088	39.702	10.995
61016	4.574	0.08	36.055	10.979
61116	4.574	0.072	32.699	10.978
61217	4.572	0.076	34.304	10.973
61317	4.571	0.077	35.033	10.969
61417	4.569	0.081	36.784	10.965
61518	4.566	0.082	37.076	10.958
61618	4.564	0.085	38.389	10.955
61718	4.562	0.086	38.972	10.949
61818	4.555	0.087	39.264	10.931
61918	4.554	0.073	32.991	10.93
62018	4.552	0.076	34.158	10.924
62118	4.552	0.078	35.325	10.924
62218	4.549	0.08	36.201	10.917
62318	4.548	0.083	37.368	10.915
62420	4.547	0.084	38.097	10.912
62521	4.544	0.087	39.41	10.906
62621	4.541	0.089	40.139	10.899
62722	4.537	0.073	33.137	10.889
62822	4.534	0.076	34.304	10.883
62923	4.533	0.078	35.325	10.88
63023	4.531	0.08	36.201	10.873
63123	4.529	0.082	37.222	10.869
63223	4.528	0.084	37.805	10.866
63323	4.524	0.086	38.826	10.859
63423	4.523	0.087	39.41	10.856
63523	4.517	0.072	32.407	10.841
63623	4.516	0.076	34.158	10.838
63723	4.514	0.078	35.471	10.834
63823	4.511	0.079	35.909	10.827
63923	4.51	0.082	37.076	10.823
64023	4.508	0.084	37.951	10.82
64124	4.505	0.085	38.389	10.813
64224	4.504	0.088	39.848	10.81
64325	4.497	0.071	32.262	10.794
64425	4.495	0.075	33.866	10.789
64525	4.494	0.077	34.888	10.787
64625	4.492	0.08	36.055	10.781
64725	4.49	0.081	36.638	10.776
64826	4.488	0.083	37.659	10.771
64927	4.486	0.086	38.826	10.767
65027	4.486	0.088	39.702	10.766
65127	4.48	0.071	32.116	10.752
65228	4.479	0.076	34.158	10.75
65328	4.477	0.078	35.179	10.745
65428	4.475	0.079	35.617	10.739
65528	4.473	0.082	37.076	10.735
65629	4.472	0.084	37.951	10.733
65730	4.47	0.086	38.972	10.727
65830	4.466	0.088	39.702	10.719
65932	4.461	0.069	31.386	10.707
66032	4.46	0.074	33.429	10.704
66133	4.458	0.077	34.742	10.7
66233	4.457	0.079	35.909	10.696
66333	4.453	0.081	36.784	10.688
66433	4.451	0.084	37.805	10.682
66533	4.45	0.086	38.681	10.681
66635	4.447	0.088	39.702	10.674
66735	4.441	0.072	32.407	10.659
66836	4.44	0.074	33.429	10.655
66936	4.439	0.076	34.596	10.653
67036	4.436	0.079	35.763	10.647
67136	4.434	0.081	36.638	10.642
67236	4.433	0.084	37.805	10.64
67336	4.431	0.085	38.535	10.635
67436	4.43	0.088	39.702	10.631
67537	4.424	0.076	34.304	10.618
67637	4.423	0.074	33.575	10.615
67737	4.42	0.077	34.742	10.608
67837	4.418	0.079	35.763	10.604
67938	4.416	0.081	36.638	10.599
68038	4.412	0.084	37.805	10.588
68139	4.41	0.086	38.972	10.583
68240	4.41	0.088	39.702	10.583
68340	4.404	0.074	33.283	10.571
68440	4.401	0.074	33.283	10.562
68541	4.399	0.077	34.888	10.557
68642	4.397	0.08	36.055	10.553
68743	4.395	0.082	37.076	10.548
68843	4.394	0.084	37.951	10.547
68944	4.391	0.087	39.264	10.538
69044	4.389	0.087	39.556	10.534
69145	4.383	0.072	32.553	10.518
69246	4.38	0.076	34.158	10.512
69346	4.378	0.077	35.033	10.508
69447	4.377	0.079	35.909	10.504
69547	4.374	0.082	37.222	10.499
69647	4.372	0.084	37.951	10.493
69748	4.37	0.086	38.826	10.489
69848	4.368	0.088	39.848	10.484
69948	4.361	0.071	31.97	10.467
70048	4.36	0.074	33.575	10.464
70149	4.358	0.077	34.742	10.458
70249	4.356	0.079	35.617	10.455
70350	4.354	0.082	37.222	10.45
70451	4.354	0.084	37.805	10.45
70551	4.351	0.085	38.535	10.441
70653	4.35	0.088	39.994	10.439
70753	4.344	0.072	32.699	10.424
70853	4.342	0.075	34.012	10.421
70953	4.339	0.078	35.179	10.414
71053	4.338	0.08	36.055	10.412
71153	4.336	0.082	37.222	10.406
71253	4.334	0.085	38.243	10.403
71353	4.333	0.087	39.264	10.399
71453	4.331	0.088	39.994	10.394
71553	4.324	0.072	32.553	10.376
71653	4.323	0.076	34.158	10.376
71753	4.32	0.079	35.617	10.369
71853	4.318	0.08	36.346	10.363
71953	4.315	0.082	37.076	10.357
72053	4.313	0.084	37.951	10.351
72153	4.312	0.086	39.118	10.349
72253	4.31	0.088	39.702	10.344
72353	4.304	0.073	32.991	10.329
72453	4.302	0.076	34.304	10.324
72553	4.299	0.078	35.179	10.318
72654	4.298	0.081	36.638	10.314
72754	4.296	0.083	37.368	10.311
72854	4.293	0.085	38.243	10.303
72955	4.29	0.087	39.264	10.297
73055	4.285	0.088	39.702	10.284
73155	4.283	0.074	33.283	10.28
73255	4.281	0.075	33.866	10.274
73355	4.279	0.078	35.471	10.27
73455	4.278	0.08	36.201	10.267
73556	4.274	0.082	36.93	10.259
73658	4.273	0.085	38.243	10.256
73758	4.271	0.086	38.972	10.249
73858	4.269	0.089	40.139	10.245
73958	4.264	0.071	31.97	10.234
74058	4.261	0.076	34.304	10.227
74158	4.261	0.077	34.888	10.225
74259	4.258	0.079	35.763	10.219
74360	4.254	0.081	36.638	10.211
74461	4.253	0.084	37.805	10.206
74563	4.25	0.086	38.681	10.2
74663	4.248	0.087	39.556	10.195
74763	4.243	0.074	33.429	10.182
74863	4.242	0.074	33.283	10.181
74963	4.241	0.075	34.012	10.178
75063	4.239	0.078	35.471	10.174
75163	4.237	0.08	36.055	10.169
75263	4.234	0.083	37.514	10.163
75364	4.233	0.085	38.535	10.158
75465	4.231	0.086	39.118	10.154
75566	4.23	0.089	40.139	10.151
75667	4.223	0.072	32.699	10.136
75767	4.22	0.075	33.72	10.129
75867	4.219	0.078	35.179	10.125
75967	4.215	0.08	36.055	10.117
76067	4.215	0.081	36.784	10.116
76168	4.213	0.083	37.514	10.11
76268	4.211	0.085	38.535	10.107
76368	4.21	0.087	39.41	10.104
76468	4.203	0.069	31.094	10.086
76568	4.203	0.073	32.845	10.086
76668	4.2	0.074	33.429	10.079
76768	4.2	0.076	34.596	10.079
76868	4.197	0.078	35.471	10.073
76968	4.195	0.08	36.055	10.068
77069	4.194	0.082	37.076	10.066
77169	4.191	0.084	37.951	10.059
77269	4.192	0.086	38.826	10.06
77370	4.19	0.088	39.848	10.056
77471	4.183	0.07	31.678	10.038
77571	4.182	0.075	33.72	10.036
77672	4.178	0.076	34.596	10.028
77772	4.176	0.078	35.471	10.023
77872	4.175	0.082	36.93	10.02
77973	4.172	0.084	37.951	10.013
78075	4.169	0.086	38.681	10.006
78175	4.168	0.088	39.848	10.003
78276	4.162	0.071	31.97	9.988
78377	4.16	0.075	34.012	9.985
78477	4.155	0.076	34.304	9.973
78577	4.156	0.08	36.201	9.974
78677	4.151	0.081	36.784	9.963
78778	4.15	0.084	37.805	9.961
78878	4.149	0.086	38.826	9.957
78979	4.146	0.088	39.848	9.951
79079	4.139	0.079	35.617	9.934
79179	4.138	0.074	33.283	9.931
79280	4.136	0.076	34.158	9.926
79380	4.135	0.078	35.471	9.923
79481	4.131	0.08	36.346	9.914
79582	4.13	0.084	37.951	9.911
79682	4.127	0.084	38.097	9.905
79782	4.125	0.087	39.264	9.901
79882	4.118	0.084	37.805	9.883
79983	4.116	0.073	33.137	9.88
80083	4.115	0.076	34.158	9.875
80183	4.113	0.078	35.179	9.87
80283	4.11	0.08	36.055	9.864
80383	4.108	0.083	37.514	9.86
80483	4.106	0.085	38.243	9.854
80583	4.103	0.088	39.702	9.846
80683	4.101	0.087	39.556	9.843
80783	4.095	0.071	32.116	9.828
80884	4.094	0.074	33.575	9.825
80985	4.093	0.078	35.325	9.823
81086	4.09	0.079	35.763	9.817
81186	4.088	0.081	36.784	9.811
81287	4.088	0.085	38.389	9.811
81388	4.083	0.086	38.972	9.8
81489	4.081	0.088	39.994	9.794
81589	4.076	0.071	32.116	9.783
81689	4.075	0.075	33.866	9.78
81789	4.072	0.077	34.742	9.772
81889	4.071	0.079	35.617	9.77
81990	4.067	0.082	36.93	9.762
82090	4.065	0.083	37.659	9.756
82191	4.063	0.086	38.681	9.751
82292	4.062	0.087	39.41	9.748
82392	4.055	0.077	34.742	9.732
82492	4.054	0.074	33.575	9.729
82592	4.052	0.076	34.45	9.725
82692	4.05	0.079	35.617	9.721
82793	4.048	0.081	36.492	9.715
82893	4.045	0.081	36.638	9.708
82993	4.044	0.085	38.389	9.705
83093	4.043	0.087	39.264	9.703
83193	4.04	0.088	39.994	9.696
83293	4.033	0.072	32.699	9.68
83393	4.03	0.076	34.304	9.673
83493	4.029	0.077	34.742	9.671
83593	4.028	0.08	36.055	9.667
83693	4.026	0.082	37.222	9.661
83794	4.023	0.085	38.243	9.656
83895	4.021	0.086	39.118	9.651
83995	4.019	0.088	39.994	9.647
84095	4.012	0.078	35.325	9.628
84195	4.01	0.075	33.72	9.624
84295	4.009	0.076	34.304	9.623
84396	4.008	0.079	35.617	9.62
84496	4.006	0.082	36.93	9.614
84596	4.002	0.082	37.222	9.606
84696	4.001	0.085	38.243	9.602
84796	3.999	0.087	39.264	9.598
84896	3.996	0.089	40.139	9.592
84996	3.989	0.071	31.97	9.575
85096	3.989	0.076	34.158	9.575
85196	3.986	0.078	35.179	9.568
85296	3.985	0.079	35.909	9.563
85397	3.983	0.082	37.076	9.56
85498	3.982	0.084	37.951	9.556
85598	3.976	0.086	38.681	9.543
85699	3.974	0.088	39.702	9.537
85800	3.969	0.079	35.763	9.526
85900	3.967	0.074	33.283	9.52
86001	3.965	0.076	34.596	9.516
86101	3.965	0.078	35.325	9.515
86203	3.961	0.081	36.492	9.506
86304	3.959	0.083	37.659	9.503
86404	3.958	0.085	38.243	9.499
86504	3.955	0.086	39.118	9.493
86605	3.953	0.089	40.139	9.487
86705	3.947	0.072	32.699	9.473
86805	3.945	0.075	33.866	9.467
86905	3.944	0.078	35.325	9.465
87005	3.941	0.08	36.346	9.459
87105	3.939	0.082	37.076	9.455
87205	3.937	0.084	37.951	9.45
87305	3.936	0.086	38.972	9.445
87406	3.934	0.088	39.702	9.441
87506	3.925	0.084	37.805	9.421
87607	3.925	0.072	32.553	9.421
87707	3.924	0.076	34.596	9.417
87807	3.922	0.078	35.325	9.414
87907	3.919	0.079	35.763	9.407
88007	3.917	0.083	37.659	9.402
88107	3.915	0.085	38.389	9.396
88207	3.912	0.087	39.264	9.388
88307	3.911	0.089	40.285	9.386
88407	3.906	0.072	32.553	9.373
88507	3.903	0.076	34.158	9.366
88607	3.901	0.078	35.325	9.363
88708	3.899	0.081	36.492	9.359
88809	3.897	0.083	37.368	9.352
88910	3.895	0.085	38.535	9.348
89010	3.892	0.086	39.118	9.342
89111	3.89	0.088	39.994	9.337
89211	3.885	0.07	31.824	9.325
89311	3.884	0.074	33.429	9.321
89411	3.881	0.076	34.158	9.314
89511	3.879	0.077	35.033	9.309
89612	3.877	0.081	36.638	9.306
89712	3.875	0.083	37.368	9.301
89813	3.874	0.085	38.535	9.297
89914	3.872	0.086	38.826	9.292
90014	3.868	0.089	40.285	9.283
90116	3.863	0.072	32.407	9.27
90216	3.861	0.075	34.012	9.267
90316	3.859	0.076	34.158	9.263
90416	3.858	0.079	35.909	9.26
90516	3.857	0.082	37.076	9.256
90616	3.855	0.084	37.951	9.253
90716	3.856	0.086	38.826	9.253
90817	3.853	0.087	39.41	9.248
90917	3.846	0.071	32.116	9.229
91018	3.845	0.075	33.72	9.227
91118	3.842	0.076	34.596	9.22
91219	3.839	0.079	35.617	9.213
91320	3.838	0.08	36.346	9.211
91420	3.839	0.082	36.93	9.215
91520	3.834	0.086	38.681	9.202
91620	3.833	0.087	39.41	9.198
91721	3.828	0.08	36.346	9.188
91822	3.826	0.074	33.429	9.182
91922	3.822	0.076	34.158	9.173
92023	3.821	0.079	35.617	9.171
92124	3.818	0.08	36.346	9.164
92224	3.817	0.082	37.222	9.16
92324	3.815	0.085	38.535	9.156
92424	3.813	0.087	39.264	9.152
92524	3.811	0.089	40.139	9.147
92625	3.805	0.071	31.97	9.131
92725	3.803	0.075	34.012	9.126
92825	3.8	0.077	35.033	9.121
92925	3.798	0.08	36.055	9.114
93025	3.795	0.084	37.805	9.109
93125	3.793	0.085	38.535	9.103
93225	3.787	0.086	39.118	9.088
93325	3.784	0.076	34.304	9.082
93426	3.781	0.079	35.763	9.075
93527	3.78	0.081	36.638	9.071
93627	3.777	0.084	37.805	9.064
93727	3.773	0.086	38.826	9.054
93827	3.771	0.087	39.556	9.051
93927	3.766	0.07	31.532	9.037
94028	3.764	0.074	33.429	9.034
94128	3.763	0.077	34.742	9.03
94228	3.76	0.079	35.617	9.023
94328	3.756	0.081	36.492	9.013
94428	3.756	0.083	37.659	9.013
94528	3.753	0.084	38.097	9.006
94630	3.751	0.086	39.118	9.003
94731	3.748	0.089	40.431	8.996
94831	3.744	0.069	31.386	8.985
94933	3.743	0.075	33.72	8.983
95033	3.74	0.077	34.888	8.976
95133	3.738	0.079	35.763	8.972
95234	3.737	0.081	36.638	8.968
95335	3.735	0.083	37.659	8.965
95436	3.732	0.085	38.535	8.956
95536	3.729	0.087	39.264	8.951
95636	3.724	0.071	32.262	8.938
95736	3.724	0.072	32.699	8.937
95836	3.72	0.076	34.596	8.929
95936	3.718	0.078	35.471	8.924
96036	3.718	0.08	36.346	8.922
96136	3.715	0.083	37.514	8.916
96237	3.713	0.086	38.681	8.91
96337	3.71	0.086	39.118	8.905
96437	3.704	0.088	39.848	8.889
96538	3.702	0.072	32.699	8.884
96638	3.703	0.076	34.158	8.887
96739	3.7	0.077	34.742	8.879
96839	3.697	0.078	35.325	8.873
96939	3.696	0.082	37.076	8.87
97039	3.695	0.084	37.951	8.867
97139	3.692	0.086	38.826	8.862
97239	3.691	0.087	39.264	8.858
97340	3.684	0.07	31.532	8.842
97440	3.683	0.073	33.137	8.839
97540	3.683	0.076	34.596	8.84
97641	3.679	0.078	35.325	8.831
97741	3.679	0.081	36.492	8.831
97841	3.675	0.084	37.805	8.82
97942	3.675	0.086	38.681	8.82
98042	3.671	0.087	39.264	8.811
98142	3.666	0.086	38.681	8.799
98243	3.666	0.072	32.553	8.797
98343	3.665	0.076	34.158	8.795
98443	3.661	0.077	35.033	8.787
98543	3.661	0.079	35.763	8.787
98643	3.658	0.082	37.222	8.78
98743	3.658	0.084	38.097	8.779
98843	3.655	0.086	38.681	8.772
98943	3.653	0.088	39.848	8.768
99043	3.642	0.069	31.386	8.742
99143	3.644	0.074	33.429	8.746
99243	3.643	0.076	34.45	8.744
99343	3.642	0.078	35.179	8.742
99444	3.64	0.08	36.201	8.736
99544	3.639	0.083	37.368	8.733
99644	3.637	0.084	37.951	8.728
99744	3.634	0.086	39.118	8.722
99845	3.628	0.076	34.45	8.708
99945	3.626	0.072	32.699	8.703
100046	3.624	0.075	33.72	8.698
100146	3.623	0.077	35.033	8.696
100247	3.621	0.08	36.201	8.69
100347	3.62	0.082	36.93	8.688
100447	3.617	0.084	38.097	8.681
100547	3.616	0.086	38.826	8.678
100647	3.614	0.088	39.848	8.673
100747	3.608	0.071	32.116	8.658
100848	3.606	0.073	32.991	8.654
100948	3.606	0.077	34.888	8.653
101048	3.603	0.079	35.763	8.647
101148	3.603	0.081	36.492	8.647
101248	3.6	0.083	37.659	8.641
101349	3.598	0.085	38.535	8.636
101450	3.596	0.087	39.264	8.63
101551	3.589	0.076	34.596	8.614
101653	3.589	0.074	33.283	8.613
101753	3.587	0.076	34.45	8.609
101853	3.583	0.079	35.909	8.599
101953	3.585	0.081	36.638	8.604
102054	3.582	0.082	37.222	8.598
102155	3.579	0.085	38.389	8.589
102256	3.578	0.087	39.41	8.588
102357	3.572	0.075	33.72	8.573
102457	3.57	0.073	33.137	8.568
102557	3.569	0.075	33.866	8.564
102657	3.566	0.078	35.471	8.559
102758	3.565	0.081	36.784	8.557
102859	3.562	0.083	37.514	8.55
102960	3.559	0.085	38.535	8.542
103060	3.558	0.087	39.264	8.538
103160	3.552	0.077	34.888	8.525
103260	3.55	0.074	33.283	8.52
103361	3.549	0.076	34.304	8.518
103462	3.547	0.078	35.471	8.513
103562	3.546	0.081	36.784	8.51
103662	3.544	0.083	37.514	8.506
103763	3.541	0.085	38.389	8.498
103863	3.54	0.087	39.556	8.496
103963	3.533	0.08	36.055	8.479
104063	3.534	0.073	32.991	8.481
104163	3.529	0.076	34.304	8.469
104263	3.527	0.079	35.617	8.465
104363	3.527	0.08	36.346	8.465
104463	3.526	0.083	37.659	8.462
104564	3.524	0.085	38.243	8.458
104664	3.522	0.087	39.556	8.452
104764	3.518	0.088	39.994	8.444
104865	3.513	0.073	32.991	8.432
104965	3.512	0.075	34.012	8.428
105065	3.51	0.077	35.033	8.425
105165	3.51	0.08	36.346	8.424
105265	3.507	0.082	37.076	8.417
105365	3.505	0.085	38.243	8.412
105467	3.503	0.087	39.264	8.407
105567	3.501	0.088	39.994	8.403
105669	3.496	0.072	32.699	8.39
105770	3.493	0.076	34.158	8.383
105870	3.492	0.078	35.471	8.38
105971	3.49	0.081	36.492	8.376
106072	3.489	0.082	37.222	8.373
106172	3.489	0.085	38.535	8.373
106272	3.483	0.086	39.118	8.36
106372	3.481	0.088	39.702	8.355
106473	3.477	0.074	33.283	8.345
106573	3.476	0.075	34.012	8.342
106673	3.473	0.079	35.617	8.335
106773	3.47	0.08	36.201	8.329
106873	3.469	0.08	36.346	8.325
106973	3.47	0.085	38.535	8.327
107074	3.467	0.087	39.41	8.321
107175	3.464	0.089	40.139	8.314
107276	3.46	0.07	31.824	8.304
107376	3.459	0.074	33.575	8.302
107477	3.46	0.077	34.888	8.305
107577	3.456	0.079	35.909	8.294
107678	3.453	0.081	36.638	8.287
107779	3.451	0.083	37.659	8.283
107879	3.449	0.086	38.826	8.277
107979	3.447	0.088	39.702	8.273
108080	3.442	0.071	32.262	8.261
108181	3.44	0.074	33.429	8.255
108283	3.439	0.076	34.304	8.253
108383	3.438	0.078	35.471	8.252
108483	3.435	0.08	36.055	8.245
108583	3.434	0.083	37.514	8.242
108683	3.433	0.085	38.389	8.24
108783	3.431	0.084	38.097	8.235
108883	3.429	0.088	39.702	8.23
108983	3.424	0.071	31.97	8.218
109083	3.422	0.074	33.575	8.214
109183	3.419	0.077	34.742	8.206
109283	3.419	0.079	35.617	8.206
109384	3.418	0.081	36.492	8.203
109485	3.416	0.083	37.514	8.198
109585	3.414	0.085	38.389	8.193
109685	3.412	0.087	39.556	8.189
109786	3.406	0.074	33.575	8.174
109887	3.405	0.072	32.553	8.172
109987	3.402	0.075	34.012	8.164
110087	3.401	0.077	35.033	8.161
110187	3.401	0.078	35.325	8.162
110288	3.397	0.081	36.492	8.153
110388	3.397	0.083	37.659	8.152
110488	3.394	0.085	38.243	8.145
110588	3.394	0.087	39.556	8.146
110688	3.391	0.088	39.848	8.137
110788	3.383	0.068	30.949	8.119
110888	3.384	0.072	32.407	8.123
110988	3.381	0.074	33.429	8.114
111088	3.38	0.076	34.596	8.112
111188	3.378	0.078	35.471	8.108
111288	3.376	0.081	36.784	8.103
111388	3.374	0.083	37.368	8.097
111488	3.374	0.086	38.681	8.098
111589	3.371	0.086	39.118	8.091
111691	3.364	0.088	39.994	8.073
111791	3.365	0.072	32.553	8.076
111891	3.363	0.076	34.304	8.071
111992	3.36	0.078	35.325	8.064
112093	3.359	0.079	35.763	8.061
112193	3.356	0.082	37.076	8.055
112293	3.355	0.084	37.805	8.051
112393	3.353	0.087	39.41	8.047
112493	3.351	0.089	40.139	8.041
112593	3.345	0.071	32.262	8.028
112693	3.343	0.075	33.866	8.024
112793	3.341	0.077	35.033	8.017
112895	3.338	0.078	35.471	8.012
112995	3.338	0.079	35.909	8.011
113095	3.335	0.084	37.951	8.004
113196	3.331	0.086	38.681	7.995
113296	3.332	0.088	39.702	7.996
113396	3.325	0.07	31.678	7.979
113496	3.322	0.074	33.283	7.973
113598	3.322	0.077	34.742	7.974
113699	3.318	0.079	35.909	7.963
113799	3.319	0.081	36.492	7.965
113899	3.316	0.083	37.659	7.958
114000	3.315	0.085	38.389	7.956
114100	3.313	0.088	39.702	7.952
114201	3.307	0.075	33.866	7.938
114303	3.307	0.073	32.991	7.937
114403	3.305	0.076	34.304	7.931
114503	3.303	0.078	35.471	7.927
114603	3.3	0.081	36.492	7.92
114703	3.298	0.083	37.659	7.916
114803	3.296	0.085	38.243	7.91
114903	3.294	0.086	38.972	7.906
115003	3.291	0.088	39.994	7.9
115104	3.289	0.072	32.407	7.893
115204	3.286	0.075	33.72	7.887
115304	3.285	0.077	34.888	7.883
115404	3.283	0.08	36.201	7.879
115504	3.281	0.082	36.93	7.874
115604	3.277	0.084	37.951	7.865
115704	3.277	0.086	38.826	7.864
115804	3.273	0.087	39.556	7.856
115904	3.268	0.07	31.532	7.843
116004	3.266	0.073	33.137	7.839
116104	3.265	0.076	34.304	7.836
116204	3.262	0.078	35.325	7.829
116305	3.261	0.08	36.346	7.825
116405	3.259	0.082	37.222	7.822
116506	3.256	0.085	38.389	7.814
116607	3.254	0.087	39.41	7.81
116707	3.252	0.088	39.994	7.805
116808	3.247	0.072	32.407	7.792
116910	3.243	0.076	34.304	7.783
117010	3.243	0.077	35.033	7.783
117110	3.242	0.08	36.055	7.781
117210	3.241	0.082	37.076	7.778
117311	3.238	0.083	37.659	7.771
117412	3.235	0.086	38.681	7.765
117513	3.234	0.088	39.994	7.761
117613	3.229	0.07	31.678	7.749
117714	3.227	0.074	33.575	7.744
117814	3.227	0.076	34.596	7.744
117915	3.224	0.079	35.617	7.739
118015	3.222	0.081	36.784	7.734
118115	3.221	0.083	37.368	7.73
118216	3.218	0.085	38.535	7.724
118317	3.216	0.086	39.118	7.718
118418	3.211	0.086	39.118	7.705
118518	3.208	0.072	32.407	7.7
118618	3.208	0.076	34.158	7.698
118718	3.204	0.078	35.325	7.69
118819	3.203	0.08	36.346	7.688
118919	3.201	0.082	36.93	7.682
119020	3.201	0.085	38.243	7.681
119120	3.198	0.086	38.681	7.675
119220	3.198	0.088	39.994	7.674
119321	3.19	0.069	31.386	7.657
119422	3.187	0.074	33.283	7.648
119523	3.186	0.077	34.742	7.646
119623	3.183	0.078	35.471	7.64
119723	3.181	0.081	36.492	7.635
119823	3.181	0.082	37.076	7.633
119924	3.178	0.085	38.389	7.628
120025	3.176	0.086	39.118	7.623
120125	3.174	0.088	39.994	7.618
120226	3.167	0.071	31.97	7.6
120326	3.167	0.075	33.866	7.6
120426	3.165	0.077	34.888	7.595
120526	3.163	0.079	35.617	7.592
120626	3.161	0.082	36.93	7.585
120726	3.158	0.084	37.951	7.579
120826	3.157	0.086	38.681	7.578
120927	3.155	0.087	39.264	7.571
121027	3.148	0.079	35.617	7.554
121127	3.147	0.072	32.553	7.554
121228	3.146	0.075	34.012	7.551
121329	3.145	0.078	35.471	7.547
121429	3.144	0.08	36.201	7.545
121530	3.141	0.083	37.514	7.538
121630	3.14	0.084	37.951	7.536
121730	3.136	0.086	38.826	7.527
121830	3.134	0.089	40.139	7.521
121930	3.128	0.069	31.094	7.508
122031	3.128	0.074	33.575	7.506
122132	3.126	0.076	34.45	7.503
122232	3.124	0.079	35.617	7.497
122333	3.121	0.081	36.492	7.49
122433	3.12	0.083	37.514	7.487
122533	3.116	0.085	38.535	7.479
122633	3.115	0.088	39.848	7.476
122734	3.109	0.08	36.055	7.461
122835	3.108	0.072	32.699	7.458
122935	3.105	0.075	33.72	7.452
123036	3.104	0.077	34.888	7.449
123136	3.103	0.08	36.346	7.447
123236	3.101	0.083	37.659	7.441
123336	3.1	0.084	37.805	7.439
123437	3.098	0.085	38.389	7.434
123537	3.095	0.088	39.994	7.428
123638	3.089	0.07	31.824	7.414
123738	3.088	0.071	32.116	7.411
123838	3.085	0.075	33.866	7.405
123939	3.082	0.078	35.325	7.396
124039	3.079	0.08	36.201	7.389
124139	3.078	0.082	37.222	7.388
124239	3.076	0.083	37.514	7.383
124339	3.075	0.086	38.972	7.38
124440	3.072	0.089	40.139	7.373
124540	3.067	0.071	31.97	7.361
124640	3.066	0.075	33.72	7.359
124740	3.065	0.077	34.888	7.356
124840	3.062	0.079	35.763	7.349
124940	3.061	0.081	36.784	7.346
125040	3.059	0.083	37.659	7.341
125141	3.057	0.086	38.972	7.336
125241	3.054	0.087	39.41	7.329
125341	3.047	0.074	33.283	7.312
125443	3.047	0.072	32.407	7.313
125543	3.045	0.075	34.012	7.308
125643	3.043	0.077	35.033	7.304
125743	3.044	0.08	36.201	7.305
125844	3.037	0.083	37.514	7.289
125945	3.037	0.084	38.097	7.288
126045	3.035	0.086	38.972	7.283
126145	3.032	0.088	39.994	7.277
126245	3.027	0.071	32.116	7.264
126345	3.025	0.075	34.012	7.259
126445	3.024	0.077	34.742	7.256
126546	3.023	0.078	35.471	7.254
126647	3.02	0.081	36.784	7.247
126747	3.018	0.084	37.805	7.243
126847	3.015	0.086	38.681	7.237
126947	3.013	0.087	39.41	7.231
127047	3.007	0.072	32.699	7.216
127148	3.006	0.073	32.991	7.214
127248	3.004	0.076	34.158	7.21
127348	3.003	0.078	35.471	7.207
127448	3.001	0.081	36.638	7.202
127548	2.998	0.084	38.097	7.195
127649	2.994	0.087	39.264	7.186
127750	2.989	0.071	32.262	7.174
127850	2.985	0.076	34.45	7.164
127950	2.983	0.079	35.909	7.159
128051	2.98	0.082	36.93	7.153
128153	2.977	0.085	38.243	7.146
128253	2.976	0.086	39.118	7.143
128353	2.975	0.088	39.848	7.14
128453	2.968	0.069	31.24	7.123
128554	2.967	0.073	33.137	7.122
128655	2.963	0.076	34.304	7.112
128755	2.965	0.077	35.033	7.117
128855	2.964	0.081	36.492	7.114
128955	2.963	0.083	37.514	7.112
129055	2.96	0.085	38.389	7.105
129156	2.958	0.086	38.972	7.099
129256	2.956	0.089	40.285	7.095
129356	2.948	0.072	32.553	7.075
129456	2.948	0.075	33.72	7.075
129557	2.946	0.077	34.742	7.07
129657	2.943	0.079	35.617	7.064
129757	2.942	0.08	36.346	7.061
129858	2.94	0.084	37.951	7.056
129959	2.938	0.086	38.826	7.052
130059	2.936	0.088	39.702	7.047
130159	2.929	0.071	32.116	7.03
130259	2.929	0.073	33.137	7.03
130360	2.927	0.076	34.304	7.025
130461	2.925	0.078	35.471	7.02
130562	2.923	0.081	36.492	7.015
130662	2.921	0.082	37.222	7.01
130762	2.919	0.085	38.389	7.006
130862	2.918	0.086	38.972	7.004
130963	2.916	0.088	39.994	6.998
131063	2.909	0.071	32.116	6.982
131164	2.907	0.074	33.575	6.977
131264	2.908	0.077	34.888	6.979
131365	2.903	0.08	36.055	6.967
131465	2.901	0.081	36.638	6.962
131566	2.901	0.084	37.951	6.962
131668	2.898	0.085	38.389	6.956
131768	2.897	0.088	39.848	6.953
131868	2.889	0.069	31.386	6.933
131968	2.887	0.074	33.283	6.93
132068	2.887	0.075	34.012	6.929
132168	2.885	0.079	35.763	6.923
132268	2.883	0.08	36.201	6.92
132369	2.882	0.082	37.076	6.916
132470	2.88	0.084	38.097	6.912
132572	2.878	0.086	39.118	6.907
132673	2.875	0.088	39.702	6.901
132773	2.87	0.07	31.678	6.888
132873	2.867	0.074	33.283	6.882
132973	2.866	0.076	34.596	6.879
133073	2.864	0.079	35.763	6.874
133173	2.862	0.081	36.638	6.869
133273	2.861	0.083	37.659	6.867
133373	2.859	0.085	38.535	6.861
133473	2.856	0.086	38.972	6.855
133573	2.85	0.082	36.93	6.84
133673	2.849	0.072	32.553	6.838
133774	2.847	0.074	33.429	6.834
133874	2.845	0.077	35.033	6.829
133974	2.843	0.08	36.201	6.823
134074	2.842	0.081	36.784	6.82
134175	2.838	0.084	37.951	6.812
134275	2.838	0.086	38.826	6.811
134375	2.834	0.087	39.556	6.802
134475	2.829	0.07	31.678	6.789
134576	2.826	0.074	33.575	6.782
134676	2.825	0.076	34.596	6.781
134776	2.824	0.078	35.471	6.777
134876	2.821	0.081	36.492	6.77
134976	2.822	0.083	37.659	6.772
135076	2.817	0.086	39.118	6.761
135177	2.816	0.087	39.41	6.758
135278	2.811	0.075	33.866	6.746
135380	2.809	0.073	33.137	6.742
135480	2.806	0.077	34.742	6.734
135580	2.804	0.078	35.325	6.73
135680	2.803	0.081	36.638	6.726
135780	2.8	0.083	37.514	6.72
135880	2.798	0.086	38.972	6.715
135980	2.796	0.087	39.41	6.711
136081	2.79	0.082	37.076	6.695
136181	2.787	0.073	32.845	6.689
136283	2.786	0.076	34.596	6.688
136383	2.785	0.079	35.617	6.683
136483	2.782	0.081	36.638	6.677
136583	2.78	0.083	37.368	6.672
136683	2.778	0.084	37.805	6.668
136783	2.775	0.087	39.264	6.66
136883	2.775	0.089	40.139	6.659
136983	2.767	0.072	32.407	6.642
137083	2.767	0.075	33.72	6.64
137183	2.765	0.078	35.325	6.635
137283	2.762	0.081	36.638	6.629
137383	2.761	0.083	37.368	6.626
137483	2.759	0.085	38.389	6.621
137583	2.757	0.086	38.826	6.616
137683	2.755	0.088	39.848	6.611
137783	2.748	0.07	31.532	6.596
137884	2.746	0.075	33.866	6.592
137985	2.745	0.076	34.304	6.588
138085	2.743	0.079	35.763	6.584
138185	2.741	0.08	36.346	6.579
138285	2.739	0.084	37.805	6.574
138385	2.737	0.086	38.681	6.569
138485	2.735	0.086	39.118	6.564
138585	2.727	0.076	34.304	6.545
138685	2.726	0.073	32.845	6.543
138785	2.725	0.077	34.742	6.539
138886	2.723	0.078	35.471	6.535
138986	2.722	0.08	36.346	6.532
139086	2.717	0.082	37.222	6.522
139186	2.716	0.085	38.389	6.52
139286	2.715	0.086	38.826	6.516
139386	2.712	0.089	40.285	6.508
139486	2.706	0.072	32.407	6.496
139586	2.705	0.075	34.012	6.492
139687	2.701	0.077	35.033	6.482
139788	2.701	0.08	36.346	6.482
139888	2.699	0.082	36.93	6.477
139988	2.694	0.085	38.243	6.465
140089	2.695	0.086	38.972	6.468
140190	2.695	0.088	39.994	6.468
140291	2.686	0.071	32.116	6.445
140393	2.686	0.075	33.72	6.445
140493	2.683	0.076	34.45	6.439
140593	2.682	0.079	35.617	6.437
140693	2.679	0.082	37.222	6.43
140793	2.677	0.085	38.243	6.426
140893	2.675	0.086	38.826	6.42
140993	2.673	0.087	39.556	6.414
141093	2.666	0.076	34.45	6.4
141194	2.665	0.072	32.699	6.395
141294	2.663	0.075	33.72	6.392
141395	2.661	0.078	35.179	6.386
141496	2.659	0.08	36.201	6.382
141596	2.657	0.082	36.93	6.376
141696	2.656	0.084	37.951	6.374
141796	2.653	0.086	38.826	6.368
141896	2.651	0.088	39.702	6.363
141997	2.646	0.069	31.24	6.349
142097	2.644	0.074	33.429	6.345
142197	2.641	0.076	34.304	6.339
142298	2.637	0.078	35.471	6.33
142398	2.638	0.081	36.784	6.331
142498	2.636	0.083	37.368	6.326
142598	2.634	0.085	38.535	6.321
142698	2.632	0.087	39.41	6.318
142798	2.629	0.089	40.139	6.311
142899	2.623	0.069	31.386	6.295
142999	2.622	0.074	33.429	6.294
143099	2.62	0.077	34.742	6.288
143199	2.617	0.079	35.763	6.28
143301	2.615	0.081	36.492	6.276
143403	2.613	0.084	37.951	6.272
143504	2.611	0.086	38.972	6.267
143605	2.61	0.087	39.556	6.263
143705	2.603	0.071	32.262	6.248
143805	2.602	0.071	32.262	6.244
143905	2.6	0.074	33.429	6.24
144006	2.598	0.077	34.888	6.236
144106	2.597	0.079	35.763	6.234
144207	2.595	0.081	36.492	6.229
144308	2.594	0.083	37.514	6.225
144408	2.591	0.086	38.826	6.218
144509	2.588	0.086	38.681	6.211
144609	2.588	0.088	39.848	6.211
144709	2.588	0.09	40.869	6.211
144810	2.584	0.09	40.869	6.202
144911	2.575	0.069	31.094	6.179
145011	2.578	0.073	32.845	6.187
145112	2.575	0.076	34.596	6.179
145212	2.575	0.079	35.617	6.181
145312	2.572	0.082	36.93	6.174
145412	2.568	0.082	37.222	6.164
145513	2.566	0.086	38.681	6.158
145613	2.562	0.086	38.826	6.149
145714	2.561	0.089	40.139	6.147
145814	2.554	0.071	32.262	6.129
145914	2.555	0.075	33.72	6.131
146014	2.552	0.077	34.888	6.124
146114	2.55	0.08	36.201	6.121
146214	2.547	0.083	37.368	6.114
146314	2.546	0.084	38.097	6.111
146414	2.545	0.086	38.681	6.107
146514	2.542	0.088	39.702	6.102
146615	2.535	0.069	31.24	6.083
146715	2.534	0.073	33.137	6.082
146815	2.534	0.076	34.596	6.081
146916	2.531	0.079	35.763	6.074
147016	2.528	0.081	36.638	6.068
147116	2.526	0.083	37.659	6.062
147216	2.525	0.086	38.681	6.059
147316	2.522	0.088	39.848	6.053
147417	2.52	0.089	40.285	6.048
147518	2.514	0.072	32.407	6.033
147618	2.511	0.074	33.575	6.027
147718	2.51	0.079	35.763	6.023
147819	2.507	0.08	36.201	6.017
147919	2.505	0.081	36.638	6.013
148019	2.504	0.085	38.243	6.009
148120	2.501	0.086	38.826	6.003
148220	2.5	0.088	39.848	5.999
148320	2.493	0.069	31.386	5.984
148420	2.491	0.072	32.553	5.979
148520	2.49	0.077	34.742	5.976
148621	2.488	0.078	35.325	5.972
148723	2.486	0.082	36.93	5.966
148823	2.484	0.083	37.514	5.961
148923	2.48	0.085	38.389	5.953
149023	2.479	0.088	39.848	5.95
149125	2.477	0.089	40.285	5.944
149225	2.47	0.071	32.262	5.928
149326	2.469	0.076	34.158	5.925
149426	2.467	0.078	35.179	5.92
149526	2.465	0.08	36.201	5.916
149626	2.462	0.082	36.93	5.909
149726	2.461	0.083	37.514	5.907
149826	2.459	0.086	39.118	5.903
149926	2.457	0.088	39.702	5.896
150026	2.449	0.074	33.283	5.877
150126	2.448	0.073	33.137	5.876
150226	2.446	0.076	34.45	5.869
150326	2.444	0.078	35.179	5.866
150426	2.441	0.081	36.492	5.859
150528	2.439	0.083	37.514	5.854
150628	2.437	0.085	38.535	5.848
150729	2.434	0.087	39.556	5.842
150829	2.432	0.089	40.285	5.837
150929	2.426	0.071	31.97	5.823
151030	2.425	0.074	33.575	5.819
151132	2.422	0.077	34.742	5.814
151232	2.421	0.078	35.179	5.811
151332	2.419	0.082	36.93	5.806
151432	2.417	0.084	37.805	5.801
151533	2.418	0.086	38.972	5.804
151633	2.415	0.089	40.285	5.796
151733	2.408	0.087	39.41	5.778
151833	2.409	0.072	32.553	5.781
151933	2.406	0.076	34.158	5.773
152033	2.404	0.078	35.471	5.77
152133	2.4	0.079	35.909	5.761
152233	2.399	0.083	37.368	5.759
152333	2.397	0.084	38.097	5.752
152433	2.396	0.086	39.118	5.749
152533	2.392	0.088	39.848	5.741
152633	2.387	0.071	32.262	5.729
152733	2.386	0.074	33.283	5.727
152833	2.382	0.076	34.45	5.717
152933	2.382	0.079	35.763	5.718
153033	2.38	0.081	36.638	5.713
153133	2.378	0.083	37.514	5.706
153233	2.375	0.085	38.389	5.701
153334	2.374	0.087	39.264	5.698
153434	2.372	0.088	39.994	5.693
153534	2.364	0.069	31.386	5.674
153634	2.365	0.074	33.575	5.677
153734	2.362	0.076	34.45	5.669
153835	2.36	0.079	35.763	5.663
153936	2.357	0.081	36.492	5.657
154036	2.356	0.084	37.951	5.654
154136	2.354	0.085	38.535	5.65
154237	2.352	0.087	39.556	5.645
154338	2.35	0.089	40.285	5.641
154438	2.344	0.071	32.262	5.625
154538	2.342	0.076	34.158	5.622
154638	2.34	0.078	35.179	5.616
154738	2.339	0.079	35.909	5.612
154839	2.336	0.082	37.222	5.607
154939	2.334	0.084	38.097	5.602
155039	2.331	0.086	39.118	5.595
155139	2.33	0.088	39.848	5.592
155239	2.322	0.084	38.097	5.573
155339	2.321	0.072	32.699	5.571
155439	2.32	0.074	33.575	5.569
155539	2.318	0.078	35.325	5.564
155639	2.317	0.08	36.201	5.561
155741	2.316	0.081	36.638	5.557
155841	2.313	0.085	38.243	5.55
155942	2.31	0.086	39.118	5.544
156043	2.308	0.089	40.431	5.54
156144	2.304	0.071	31.97	5.529
156245	2.299	0.075	34.012	5.519
156345	2.298	0.077	34.888	5.516
156445	2.296	0.079	35.909	5.511
156546	2.295	0.082	37.222	5.509
156646	2.293	0.085	38.243	5.503
156747	2.29	0.086	38.972	5.496
156848	2.289	0.088	39.702	5.494
156948	2.281	0.08	36.201	5.475
157048	2.28	0.073	32.991	5.473
157148	2.28	0.075	34.012	5.472
157248	2.278	0.078	35.471	5.467
157348	2.278	0.08	36.346	5.466
157448	2.276	0.082	37.222	5.462
157548	2.272	0.084	38.097	5.454
157649	2.272	0.086	39.118	5.454
157750	2.27	0.089	40.139	5.449
157851	2.262	0.07	31.532	5.429
157951	2.261	0.074	33.283	5.427
158053	2.259	0.075	33.866	5.42
158153	2.259	0.079	35.763	5.42
158253	2.256	0.081	36.638	5.414
158353	2.254	0.084	38.097	5.41
158454	2.252	0.085	38.243	5.404
158554	2.25	0.087	39.264	5.4
158654	2.248	0.089	40.139	5.395
158754	2.241	0.07	31.678	5.378
158854	2.239	0.074	33.575	5.375
158955	2.239	0.076	34.304	5.373
159055	2.233	0.079	35.617	5.359
159155	2.237	0.083	37.368	5.368
159256	2.233	0.084	37.951	5.359
159356	2.231	0.086	39.118	5.355
159456	2.228	0.088	39.994	5.348
159556	2.22	0.072	32.553	5.328
159657	2.219	0.073	32.845	5.324
159757	2.217	0.076	34.158	5.32
159857	2.216	0.078	35.471	5.319
159958	2.214	0.082	36.93	5.314
160058	2.212	0.084	37.805	5.308
160159	2.211	0.085	38.535	5.307
160260	2.209	0.087	39.264	5.301
160360	2.207	0.089	40.139	5.297
160460	2.199	0.072	32.553	5.276
160560	2.197	0.076	34.304	5.273
160660	2.195	0.078	35.471	5.268
160760	2.195	0.081	36.492	5.268
160860	2.191	0.084	37.951	5.258
160960	2.186	0.086	38.826	5.246
161060	2.182	0.087	39.556	5.236
161160	2.18	0.073	33.137	5.233
161260	2.179	0.076	34.596	5.229
161361	2.177	0.08	36.055	5.224
161461	2.173	0.083	37.659	5.216
161563	2.171	0.085	38.535	5.211
161663	2.169	0.086	39.118	5.206
161764	2.167	0.089	40.139	5.201
161865	2.16	0.072	32.407	5.185
161965	2.16	0.076	34.304	5.184
162065	2.159	0.078	35.179	5.181
162165	2.154	0.08	36.055	5.17
162265	2.155	0.081	36.638	5.171
162365	2.152	0.084	38.097	5.165
162467	2.15	0.086	39.118	5.16
162567	2.148	0.089	40.431	5.155
162668	2.141	0.079	35.763	5.139
162768	2.142	0.072	32.699	5.14
162868	2.139	0.075	34.012	5.134
162968	2.14	0.078	35.325	5.136
163069	2.137	0.08	36.346	5.129
163169	2.134	0.083	37.368	5.122
163269	2.131	0.085	38.535	5.115
163369	2.129	0.086	38.972	5.11
163469	2.129	0.088	39.848	5.109
163569	2.121	0.07	31.678	5.09
163669	2.12	0.074	33.429	5.088
163769	2.117	0.077	35.033	5.081
163869	2.117	0.079	35.763	5.081
163969	2.115	0.082	36.93	5.076
164069	2.113	0.084	37.951	5.071
164169	2.11	0.086	38.972	5.065
164269	2.109	0.088	39.848	5.061
164369	2.104	0.083	37.514	5.049
164470	2.101	0.072	32.553	5.042
164570	2.098	0.074	33.575	5.034
164671	2.098	0.078	35.179	5.035
164771	2.098	0.08	36.346	5.035
164872	2.094	0.082	37.076	5.026
164972	2.092	0.084	38.097	5.021
165072	2.092	0.085	38.535	5.022
165173	2.088	0.088	39.848	5.012
165273	2.083	0.07	31.532	5
165373	2.083	0.073	32.845	5
165473	2.081	0.076	34.158	4.995
165573	2.079	0.079	35.763	4.989
165673	2.077	0.08	36.346	4.984
165773	2.075	0.084	37.805	4.981
165873	2.075	0.085	38.535	4.979
165973	2.072	0.087	39.556	4.973
166073	2.071	0.089	40.139	4.969
166173	2.065	0.071	32.262	4.957
166273	2.063	0.075	34.012	4.951
166373	2.061	0.076	34.596	4.947
166473	2.059	0.079	35.909	4.941
166573	2.056	0.082	36.93	4.934
166673	2.054	0.083	37.659	4.93
166774	2.054	0.086	38.972	4.929
166875	2.053	0.088	39.994	4.927
166975	2.046	0.074	33.283	4.91
167075	2.045	0.073	33.137	4.908
167175	2.043	0.076	34.304	4.903
167276	2.041	0.078	35.179	4.898
167376	2.038	0.08	36.346	4.892
167476	2.036	0.083	37.514	4.887
167576	2.035	0.085	38.243	4.884
167676	2.033	0.086	39.118	4.879
167776	2.03	0.088	39.994	4.872
167876	2.025	0.07	31.824	4.861
167976	2.024	0.072	32.699	4.857
168078	2.022	0.077	34.888	4.853
168178	2.019	0.079	35.763	4.846
168278	2.018	0.082	37.076	4.842
168379	2.016	0.084	37.805	4.838
168479	2.013	0.086	38.826	4.831
168580	2.011	0.088	39.848	4.826
168680	2.004	0.076	34.304	4.811
168781	2.004	0.074	33.283	4.811
168881	2.002	0.076	34.45	4.806
168981	2.001	0.079	35.763	4.803
169082	1.996	0.082	36.93	4.79
169182	1.995	0.083	37.368	4.788
169282	1.992	0.084	38.097	4.781
169382	1.992	0.087	39.556	4.781
169482	1.984	0.089	40.139	4.762
169582	1.985	0.072	32.699	4.764
169682	1.982	0.075	33.866	4.756
169782	1.98	0.078	35.325	4.752
169882	1.98	0.08	36.346	4.751
169983	1.977	0.084	37.805	4.744
170083	1.974	0.085	38.389	4.738
170183	1.971	0.087	39.41	4.732
170283	1.969	0.09	40.577	4.725
170384	1.964	0.071	31.97	4.713
170484	1.957	0.075	33.72	4.698
170585	1.958	0.077	34.888	4.7
170685	1.957	0.08	36.346	4.698
170786	1.956	0.083	37.368	4.694
170886	1.954	0.085	38.243	4.689
170986	1.953	0.088	39.702	4.687
171086	1.949	0.088	39.994	4.678
171187	1.944	0.07	31.824	4.666
171287	1.942	0.075	33.866	4.66
171388	1.941	0.077	34.742	4.657
171488	1.939	0.081	36.492	4.653
171588	1.937	0.082	37.222	4.649
171688	1.935	0.085	38.243	4.643
171788	1.933	0.086	38.972	4.639
171888	1.931	0.088	39.848	4.635
171988	1.925	0.07	31.678	4.619
172088	1.924	0.074	33.429	4.619
172189	1.922	0.076	34.596	4.612
172289	1.92	0.079	35.909	4.609
172389	1.918	0.081	36.638	4.604
172490	1.915	0.083	37.659	4.596
172590	1.915	0.086	38.681	4.595
172690	1.912	0.088	39.702	4.59
172790	1.905	0.081	36.492	4.573
172890	1.905	0.072	32.699	4.573
172990	1.904	0.076	34.304	4.569
173090	1.902	0.077	35.033	4.564
173190	1.9	0.081	36.638	4.56
173291	1.898	0.084	37.805	4.556
173391	1.896	0.085	38.389	4.55
173492	1.892	0.087	39.556	4.542
173592	1.886	0.08	36.346	4.526
173692	1.885	0.073	32.845	4.525
173792	1.884	0.076	34.45	4.522
173892	1.882	0.079	35.617	4.516
173994	1.88	0.08	36.201	4.513
174094	1.878	0.083	37.659	4.508
174194	1.876	0.085	38.243	4.502
174295	1.873	0.088	39.994	4.496
174395	1.868	0.085	38.389	4.484
174495	1.868	0.073	32.845	4.483
174596	1.864	0.076	34.304	4.475
174696	1.863	0.078	35.471	4.472
174796	1.86	0.08	36.346	4.464
174897	1.86	0.083	37.659	4.463
174997	1.857	0.085	38.243	4.458
175097	1.855	0.087	39.41	4.452
175197	1.854	0.089	40.285	4.451
175297	1.847	0.071	31.97	4.434
175397	1.844	0.074	33.575	4.427
175498	1.844	0.078	35.325	4.426
175598	1.842	0.081	36.492	4.42
175699	1.839	0.082	36.93	4.414
175799	1.838	0.084	37.951	4.41
175899	1.835	0.086	38.972	4.405
175999	1.835	0.087	39.41	4.405
176099	1.829	0.073	32.845	4.389
176200	1.826	0.073	32.845	4.383
176300	1.824	0.076	34.304	4.379
176401	1.823	0.078	35.325	4.375
176501	1.821	0.081	36.784	4.371
176601	1.82	0.084	37.951	4.368
176702	1.818	0.085	38.389	4.363
176802	1.815	0.087	39.264	4.355
176903	1.812	0.089	40.139	4.349
177003	1.807	0.072	32.553	4.336
177103	1.804	0.075	33.72	4.331
177203	1.802	0.078	35.179	4.324
177303	1.802	0.08	36.055	4.324
177403	1.799	0.082	37.076	4.318
177503	1.798	0.084	38.097	4.314
177603	1.795	0.086	39.118	4.308
177703	1.794	0.087	39.556	4.306
177803	1.792	0.089	40.431	4.301
177903	1.785	0.069	31.094	4.283
178005	1.784	0.07	31.678	4.283
178106	1.783	0.072	32.553	4.279
178206	1.781	0.076	34.304	4.274
178307	1.781	0.079	35.909	4.273
178407	1.778	0.08	36.346	4.267
178508	1.772	0.081	36.784	4.253
178608	1.773	0.085	38.389	4.254
178708	1.773	0.087	39.264	4.255
178809	1.771	0.088	39.994	4.249
178910	1.764	0.07	31.678	4.235
179010	1.763	0.074	33.429	4.23
179110	1.759	0.076	34.596	4.222
179211	1.757	0.079	35.763	4.217
179311	1.757	0.081	36.638	4.216
179411	1.753	0.083	37.514	4.208
179512	1.751	0.086	39.118	4.203
179612	1.748	0.089	40.139	4.196
179713	1.743	0.073	33.137	4.182
179813	1.741	0.072	32.699	4.177
179913	1.739	0.076	34.45	4.173
180013	1.738	0.078	35.325	4.171
180113	1.736	0.08	36.055	4.167
180213	1.734	0.084	37.951	4.162
180313	1.732	0.086	38.826	4.156
180413	1.729	0.086	38.972	4.15
180513	1.727	0.089	40.285	4.146
180613	1.722	0.07	31.678	4.132
180714	1.72	0.075	33.866	4.129
180814	1.718	0.077	34.742	4.123
180915	1.716	0.08	36.055	4.119
181015	1.714	0.082	36.93	4.113
181115	1.711	0.084	37.951	4.107
181215	1.711	0.086	39.118	4.105
181315	1.708	0.088	39.702	4.1
181415	1.703	0.069	31.094	4.088
181515	1.701	0.073	32.991	4.083
181616	1.7	0.076	34.596	4.079
181716	1.699	0.079	35.617	4.077
181816	1.695	0.081	36.638	4.069
181916	1.693	0.084	37.805	4.062
182016	1.691	0.086	38.972	4.058
182116	1.69	0.086	39.118	4.055
182216	1.683	0.08	36.055	4.039
182316	1.682	0.073	33.137	4.037
182416	1.68	0.075	34.012	4.031
182517	1.679	0.078	35.325	4.03
182617	1.676	0.08	36.346	4.023
182718	1.676	0.084	37.805	4.023
182818	1.673	0.085	38.243	4.015
182918	1.672	0.087	39.41	4.012
183018	1.667	0.089	40.285	4.002
183119	1.662	0.072	32.699	3.989
183219	1.66	0.074	33.575	3.984
183319	1.658	0.077	35.033	3.98
183420	1.657	0.08	36.055	3.976
183520	1.659	0.082	37.222	3.981
183620	1.653	0.084	37.951	3.968
183720	1.65	0.086	38.972	3.959
183822	1.65	0.088	39.702	3.96
183922	1.643	0.068	30.803	3.944
184024	1.643	0.074	33.429	3.942
184125	1.64	0.077	34.888	3.937
184225	1.638	0.079	35.617	3.931
184325	1.635	0.082	36.93	3.925
184425	1.634	0.083	37.514	3.92
184526	1.632	0.084	37.805	3.916
184626	1.629	0.088	39.702	3.909
184726	1.623	0.077	34.742	3.894
184827	1.623	0.072	32.699	3.894
184928	1.62	0.075	33.72	3.888
185029	1.619	0.079	35.617	3.886
185130	1.617	0.08	36.346	3.882
185230	1.614	0.083	37.368	3.874
185330	1.612	0.084	37.951	3.868
185430	1.61	0.086	38.972	3.863
185530	1.606	0.088	39.702	3.855
185630	1.604	0.071	31.97	3.848
185730	1.598	0.074	33.575	3.836
185830	1.601	0.076	34.45	3.842
185931	1.598	0.08	36.346	3.835
186031	1.595	0.081	36.638	3.828
186131	1.593	0.083	37.659	3.824
186231	1.592	0.086	39.118	3.821
186332	1.591	0.087	39.41	3.817
186432	1.582	0.071	31.97	3.797
186532	1.577	0.072	32.553	3.785
186633	1.579	0.075	34.012	3.789
186733	1.576	0.078	35.325	3.783
186833	1.575	0.081	36.492	3.78
186933	1.573	0.083	37.659	3.776
187035	1.572	0.084	37.951	3.772
187135	1.569	0.087	39.41	3.766
187235	1.568	0.088	39.994	3.763
187335	1.561	0.07	31.824	3.746
187435	1.559	0.075	33.72	3.742
187535	1.557	0.076	34.45	3.736
187636	1.555	0.079	35.909	3.733
187736	1.554	0.08	36.201	3.729
187836	1.552	0.084	37.805	3.725
187937	1.55	0.086	38.826	3.721
188037	1.549	0.088	39.702	3.717
188137	1.543	0.069	31.24	3.702
188237	1.542	0.073	33.137	3.701
188337	1.539	0.076	34.45	3.694
188437	1.538	0.078	35.471	3.691
188537	1.537	0.081	36.638	3.688
188637	1.534	0.084	37.951	3.681
188738	1.534	0.085	38.389	3.681
188838	1.531	0.087	39.556	3.674
188938	1.527	0.074	33.575	3.664
189039	1.525	0.071	32.116	3.66
189140	1.525	0.075	33.866	3.659
189240	1.522	0.077	34.888	3.652
189341	1.519	0.079	35.909	3.646
189441	1.519	0.083	37.514	3.645
189542	1.515	0.085	38.243	3.636
189642	1.514	0.084	38.097	3.633
189742	1.507	0.08	36.201	3.616
189844	1.506	0.071	31.97	3.615
189945	1.505	0.075	33.72	3.613
190045	1.503	0.077	34.742	3.607
190145	1.499	0.08	36.201	3.598
190245	1.499	0.083	37.368	3.598
190345	1.497	0.084	38.097	3.593
190445	1.495	0.086	38.972	3.588
190546	1.493	0.088	39.848	3.582
190646	1.488	0.07	31.824	3.571
190747	1.485	0.074	33.575	3.564
190847	1.484	0.077	34.888	3.561
190947	1.481	0.08	36.055	3.555
191048	1.48	0.082	36.93	3.552
191148	1.477	0.084	37.805	3.545
191248	1.476	0.085	38.535	3.542
191348	1.473	0.088	39.848	3.535
191448	1.467	0.069	31.094	3.521
191549	1.466	0.072	32.699	3.519
191650	1.465	0.076	34.304	3.515
191750	1.462	0.079	35.617	3.508
191850	1.46	0.081	36.638	3.505
191950	1.458	0.083	37.368	3.5
192050	1.457	0.084	38.097	3.498
192151	1.457	0.087	39.264	3.497
192251	1.45	0.069	31.386	3.479
192353	1.45	0.072	32.699	3.481
192453	1.445	0.074	33.575	3.467
192553	1.445	0.078	35.179	3.469
192653	1.443	0.08	36.055	3.462
192754	1.442	0.083	37.368	3.46
192854	1.439	0.085	38.243	3.454
192954	1.436	0.086	38.972	3.447
193054	1.431	0.071	31.97	3.434
193155	1.429	0.073	33.137	3.429
193255	1.429	0.076	34.158	3.429
193356	1.427	0.077	35.033	3.426
193456	1.425	0.08	36.055	3.419
193557	1.422	0.082	37.076	3.413
193657	1.42	0.084	37.951	3.409
193757	1.418	0.086	38.972	3.404
193857	1.411	0.073	33.137	3.387
193957	1.41	0.072	32.699	3.383
194057	1.408	0.075	33.72	3.379
194158	1.405	0.079	35.617	3.372
194258	1.402	0.081	36.492	3.365
194358	1.401	0.083	37.659	3.362
194458	1.398	0.086	38.826	3.355
194558	1.391	0.074	33.283	3.338
194658	1.389	0.073	33.137	3.335
194759	1.387	0.076	34.158	3.328
194859	1.385	0.078	35.471	3.324
194960	1.382	0.082	37.076	3.317
195061	1.38	0.085	38.389	3.312
195161	1.378	0.087	39.41	3.307
195261	1.37	0.068	30.803	3.289
195361	1.37	0.073	32.991	3.289
195463	1.368	0.076	34.158	3.284
195563	1.366	0.079	35.909	3.28
195664	1.363	0.08	36.201	3.272
195765	1.362	0.083	37.659	3.268
195865	1.359	0.085	38.535	3.261
195966	1.352	0.086	39.118	3.246
196066	1.353	0.068	30.949	3.246
196166	1.348	0.071	32.262	3.236
196266	1.349	0.076	34.158	3.237
196366	1.346	0.077	34.888	3.232
196466	1.343	0.079	35.763	3.223
196567	1.344	0.083	37.514	3.225
196667	1.34	0.083	37.659	3.216
196768	1.338	0.085	38.389	3.211
196868	1.332	0.079	35.909	3.196
196968	1.331	0.072	32.407	3.194
197069	1.329	0.074	33.575	3.189
197170	1.326	0.078	35.179	3.184
197271	1.325	0.079	35.763	3.179
197371	1.324	0.082	37.076	3.177
197471	1.322	0.084	38.097	3.172
197572	1.319	0.086	38.972	3.167
197672	1.313	0.081	36.784	3.15
197772	1.311	0.071	31.97	3.147
197872	1.309	0.074	33.283	3.142
197972	1.307	0.078	35.179	3.138
198073	1.306	0.078	35.471	3.133
198173	1.305	0.081	36.492	3.132
198273	1.305	0.084	37.951	3.132
198373	1.301	0.086	38.681	3.122
198473	1.299	0.087	39.264	3.119
198573	1.294	0.067	30.219	3.105
198673	1.291	0.072	32.407	3.099
198773	1.29	0.075	33.866	3.096
198873	1.29	0.079	35.617	3.097
198973	1.287	0.081	36.492	3.089
199073	1.286	0.082	37.076	3.086
199173	1.284	0.084	37.951	3.081
199273	1.28	0.086	38.972	3.071
199373	1.277	0.068	30.657	3.064
199473	1.277	0.072	32.407	3.064
199573	1.276	0.074	33.575	3.062
199673	1.272	0.077	34.888	3.054
199773	1.27	0.079	35.617	3.048
199875	1.266	0.082	37.222	3.038
199975	1.265	0.085	38.243	3.037
200075	1.263	0.086	39.118	3.031
200176	1.257	0.079	35.617	3.016
200278	1.256	0.071	31.97	3.013
200379	1.254	0.074	33.283	3.009
200480	1.252	0.076	34.596	3.005
[truncated: 4,348 more rows]

## Sheet: nitinol3
Time [msec]	Potentiometer [V]	Force sensor [V]	Pull-out force [N]	Pull-out distance [mm]
0	5.012	-0.002	-0.709	12.029
100	5.012	-0.002	-0.709	12.029
200	5.011	-0.002	-0.855	12.027
300	5.012	-0.002	-0.709	12.028
400	5.011	-0.001	-0.417	12.027
500	5.011	-0.003	-1.438	12.027
600	5.012	-0.002	-0.709	12.029
700	5.012	-0.002	-0.855	12.028
801	5.011	-0.002	-0.709	12.027
901	5.012	-0.002	-0.855	12.03
1001	5.012	-0.003	-1.147	12.028
1101	5.011	-0.002	-0.855	12.027
1203	5.012	-0.002	-0.709	12.03
1304	5.011	-0.002	-0.855	12.027
1404	5.012	-0.001	-0.563	12.028
1504	5.012	-0.002	-0.709	12.028
1604	5.012	-0.002	-0.855	12.028
1704	5.012	-0.002	-0.855	12.029
1804	5.012	-0.001	-0.271	12.028
1904	5.012	-0.002	-0.855	12.029
2004	5.012	-0.001	-0.417	12.028
2105	5.012	-0.002	-0.855	12.028
2206	5.012	-0.002	-0.855	12.028
2307	5.012	-0.001	-0.563	12.028
2408	5.012	-0.002	-0.855	12.028
2508	5.011	-0.002	-1.001	12.027
2609	5.012	-0.002	-0.855	12.028
2709	5.012	-0.001	-0.417	12.029
2809	5.012	-0.002	-0.709	12.028
2909	5.012	-0.001	-0.563	12.028
3009	5.012	-0.002	-0.709	12.028
3109	5.012	-0.002	-0.855	12.028
3209	5.012	-0.002	-0.709	12.029
3309	5.011	-0.002	-0.709	12.027
3409	5.012	-0.002	-0.855	12.028
3509	5.012	-0.002	-0.709	12.03
3609	5.011	-0.001	-0.417	12.027
3709	5.011	-0.003	-1.292	12.027
3809	5.012	-0.002	-0.709	12.028
3909	5.011	-0.002	-1.001	12.027
4009	5.012	-0.002	-0.709	12.029
4110	5.012	-0.002	-0.709	12.029
4211	5.011	-0.002	-0.855	12.027
4312	5.012	-0.001	-0.563	12.028
4412	5.012	-0.002	-0.855	12.028
4512	5.011	-0.001	-0.563	12.027
4612	5.012	-0.002	-0.855	12.029
4712	5.011	-0.001	-0.271	12.027
4812	5.011	-0.002	-0.855	12.027
4912	5.012	-0.002	-0.709	12.028
5012	5.011	-0.001	-0.417	12.027
5113	5.012	-0.001	-0.271	12.028
5213	5.012	-0.001	-0.563	12.029
5314	5.012	-0.002	-0.855	12.029
5414	5.011	-0.002	-0.709	12.027
5514	5.012	-0.003	-1.292	12.028
5615	5.013	-0.002	-0.855	12.03
5715	5.012	-0.001	-0.563	12.029
5815	5.012	-0.001	-0.563	12.029
5915	5.012	-0.002	-1.001	12.028
6015	5.012	-0.004	-1.584	12.028
6116	5.012	-0.002	-0.855	12.028
6217	5.012	0.002	0.896	12.029
6318	5.012	0.001	0.604	12.029
6418	5.012	0.001	0.604	12.028
6518	5.011	0	-0.125	12.027
6619	5.011	0.001	0.312	12.027
6719	5.011	0.001	0.312	12.027
6819	5.011	0.001	0.312	12.027
6919	5.012	0	0.166	12.028
7019	5.012	0	0.166	12.028
7119	5.012	0.001	0.458	12.028
7219	5.012	-0.001	-0.417	12.029
7320	5.012	-0.001	-0.417	12.028
7421	5.012	-0.001	-0.271	12.03
7521	5.012	0	0.021	12.029
7621	5.012	-0.001	-0.271	12.028
7721	5.012	-0.001	-0.417	12.028
7821	5.011	0	-0.125	12.027
7921	5.012	-0.002	-0.709	12.028
8021	5.011	-0.001	-0.271	12.027
8121	5.012	-0.001	-0.271	12.03
8222	5.011	0	-0.125	12.027
8323	5.012	-0.001	-0.271	12.028
8423	5.012	0.001	0.312	12.028
8523	5.011	0	0.166	12.027
8624	5.012	-0.002	-0.709	12.029
8724	5.011	0	-0.125	12.027
8825	5.011	0	0.166	12.027
8926	5.011	-0.001	-0.271	12.027
9026	5.012	0	-0.125	12.028
9126	5.012	-0.002	-0.709	12.029
9226	5.011	-0.001	-0.417	12.027
9326	5.011	-0.001	-0.271	12.027
9426	5.012	-0.001	-0.417	12.029
9526	5.012	-0.001	-0.417	12.029
9626	5.012	-0.001	-0.563	12.029
9727	5.011	0	0.021	12.027
9827	5.011	0	0.021	12.027
9928	5.012	-0.001	-0.563	12.03
10029	5.012	0	-0.125	12.029
10129	5.011	0	-0.125	12.027
10229	5.012	0	0.166	12.03
10329	5.011	0	-0.125	12.027
10429	5.012	0	-0.125	12.028
10529	5.011	-0.001	-0.417	12.027
10630	5.012	-0.001	-0.563	12.028
10730	5.012	0	-0.125	12.028
10830	5.012	-0.001	-0.563	12.029
10931	5.011	-0.001	-0.271	12.027
11032	5.012	0	0.021	12.028
11132	5.011	0	0.021	12.027
11232	5.011	0	-0.125	12.027
11332	5.012	-0.001	-0.563	12.028
11432	5.012	-0.001	-0.271	12.028
11533	5.011	-0.001	-0.563	12.027
11633	5.011	-0.001	-0.417	12.027
11733	5.011	0	-0.125	12.027
11833	5.012	-0.001	-0.563	12.029
11934	5.012	0	0.021	12.03
12034	5.012	0	-0.125	12.029
12134	5.011	0	-0.125	12.027
12234	5.011	0	0.021	12.027
12334	5.011	0	-0.125	12.027
12434	5.012	0	0.021	12.03
12535	5.012	0	-0.125	12.029
12635	5.012	0	0.166	12.028
12735	5.012	-0.002	-0.855	12.028
12836	5.012	0	0.021	12.029
12936	5.011	-0.001	-0.417	12.027
13036	5.011	-0.001	-0.271	12.027
13136	5.012	0.001	0.458	12.028
13236	5.011	0	-0.125	12.027
13336	5.012	0	0.166	12.03
13436	5.011	0	-0.125	12.027
13536	5.011	0	0.021	12.027
13636	5.012	-0.001	-0.271	12.028
13736	5.011	-0.001	-0.271	12.027
13836	5.011	0	-0.125	12.027
13936	5.011	0	-0.125	12.027
14036	5.011	0	0.021	12.027
14136	5.012	0	-0.125	12.028
14236	5.011	0	-0.125	12.027
14336	5.011	0	0.166	12.027
14436	5.012	0	0.166	12.028
14537	5.012	0	-0.125	12.028
14638	5.012	0	-0.125	12.03
14738	5.012	0	-0.125	12.029
14838	5.011	0	-0.125	12.027
14939	5.011	0	-0.125	12.027
15039	5.012	0	0.021	12.028
15139	5.012	0	0.166	12.028
15239	5.012	0	0.166	12.029
15340	5.011	0	0.166	12.027
15440	5.012	0	0.021	12.028
15541	5.012	-0.001	-0.417	12.028
15641	5.012	0	0.166	12.029
15741	5.012	0	0.166	12.029
15842	5.012	0	0.021	12.028
15943	5.011	0	0.021	12.027
16044	5.011	0	-0.125	12.027
16144	5.012	0	0.166	12.03
16244	5.011	0	0.166	12.027
16345	5.012	0	-0.125	12.028
16446	5.012	0.001	0.312	12.028
16546	5.011	0	0.166	12.027
16646	5.012	0	0.166	12.028
16746	5.012	0	0.166	12.028
16846	5.012	0	0.166	12.028
16947	5.011	0	0.021	12.027
17048	5.012	0	0.021	12.028
17149	5.012	0	0.021	12.029
17249	5.012	0.001	0.312	12.028
17350	5.011	0	0.021	12.027
17451	5.011	-0.001	-0.271	12.027
17551	5.012	0	-0.125	12.029
17651	5.012	0	0.021	12.029
17752	5.011	0	0.021	12.027
17852	5.011	0	0.166	12.027
17952	5.012	0	0.166	12.029
18052	5.012	0	0.166	12.028
18152	5.011	0	0.021	12.027
18252	5.012	0	0.021	12.03
18352	5.012	0	0.166	12.029
18453	5.012	0	-0.125	12.03
18554	5.012	0	0.021	12.029
18654	5.012	0	0.166	12.029
18754	5.012	0	-0.125	12.029
18854	5.012	0	0.021	12.029
18954	5.012	0	-0.125	12.029
19054	5.011	0	-0.125	12.027
19155	5.012	0	0.166	12.029
19255	5.012	0	0.166	12.03
19355	5.011	0	0.021	12.027
19455	5.012	0	-0.125	12.028
19555	5.012	0	0.021	12.029
19655	5.012	0.001	0.458	12.028
19756	5.012	0	0.166	12.028
19856	5.012	0	0.166	12.03
19956	5.012	0	0.021	12.028
20057	5.012	0	0.021	12.029
20158	5.012	0.001	0.458	12.028
20258	5.012	0	0.166	12.028
20359	5.011	0	0.166	12.027
20459	5.012	0.001	0.604	12.029
20560	5.012	0.001	0.458	12.029
20660	5.012	0	-0.125	12.029
20761	5.011	0.001	0.312	12.027
20861	5.012	0.001	0.312	12.029
20961	5.012	0.001	0.458	12.028
21062	5.011	0.001	0.458	12.027
21162	5.012	0.002	0.896	12.029
21262	5.011	0.001	0.458	12.027
21362	5.011	0.002	0.75	12.027
21463	5.012	0.001	0.458	12.029
21564	5.012	0.003	1.188	12.028
21664	5.012	0.003	1.188	12.028
21764	5.012	0.001	0.458	12.03
21864	5.012	0.002	1.042	12.029
21964	5.012	0.002	0.896	12.029
22064	5.012	0.001	0.458	12.028
22164	5.011	0.001	0.604	12.027
22265	5.011	0.001	0.604	12.027
22365	5.012	0.002	0.896	12.03
22465	5.012	0.003	1.188	12.028
22565	5.011	0.003	1.334	12.027
22666	5.012	0.002	1.042	12.028
22767	5.011	0.003	1.334	12.027
22867	5.012	0.003	1.188	12.029
22967	5.012	0.002	1.042	12.029
23067	5.012	0.002	0.896	12.028
23167	5.012	0.003	1.188	12.029
23269	5.011	0.002	0.896	12.027
23369	5.011	0.004	1.625	12.027
23469	5.011	0.003	1.188	12.027
23569	5.011	0.002	0.896	12.027
23670	5.012	0.002	1.042	12.029
23771	5.012	0.002	1.042	12.029
23871	5.012	0.003	1.188	12.028
23971	5.011	0.003	1.479	12.027
24071	5.012	0.003	1.188	12.028
24172	5.012	0.003	1.334	12.028
24272	5.012	0.002	1.042	12.029
24373	5.012	0.003	1.334	12.028
24473	5.012	0.003	1.479	12.028
24574	5.011	0.002	1.042	12.027
24674	5.012	0.002	1.042	12.028
24774	5.012	0.003	1.188	12.03
24874	5.011	0.002	1.042	12.027
24974	5.011	0.002	1.042	12.027
25074	5.012	0.002	0.75	12.029
25174	5.012	0.003	1.479	12.028
25274	5.011	0.003	1.188	12.027
25374	5.012	0.003	1.334	12.029
25474	5.012	0.003	1.188	12.028
25574	5.011	0.002	0.896	12.027
25674	5.011	0.001	0.604	12.027
25775	5.011	0.002	1.042	12.027
25876	5.012	0.002	1.042	12.029
25976	5.012	0.003	1.334	12.028
26077	5.012	0.003	1.188	12.03
26177	5.012	0.001	0.604	12.028
26278	5.012	0.002	0.896	12.028
26378	5.012	0.002	1.042	12.029
26478	5.011	0.003	1.479	12.027
26578	5.012	0.003	1.188	12.029
26678	5.012	0.003	1.188	12.029
26778	5.012	0.003	1.334	12.03
26880	5.011	0.001	0.604	12.027
26980	5.011	0.003	1.479	12.027
27080	5.012	0.004	1.917	12.028
27180	5.012	0.003	1.334	12.029
27281	5.012	0.003	1.334	12.028
27381	5.012	0.003	1.479	12.028
27481	5.012	0.001	0.604	12.028
27581	5.012	0.002	1.042	12.028
27681	5.012	0.002	1.042	12.028
27781	5.012	0.001	0.604	12.028
27881	5.012	0.005	2.063	12.03
27982	5.012	0.003	1.479	12.029
28083	5.011	0.004	1.917	12.027
28183	5.011	0.004	1.771	12.027
28283	5.012	0.004	1.625	12.028
28383	5.012	0.004	1.771	12.029
28483	5.011	0.004	1.771	12.027
28583	5.011	0.003	1.479	12.027
28683	5.012	0.003	1.334	12.028
28783	5.011	0.004	1.625	12.027
28883	5.012	0.003	1.479	12.028
28984	5.012	0.003	1.334	12.028
29085	5.011	0.004	1.771	12.027
29186	5.012	0.004	1.771	12.028
29286	5.011	0.004	1.771	12.027
29386	5.011	0.004	1.917	12.027
29487	5.011	0.003	1.479	12.027
29587	5.012	0.005	2.209	12.03
29687	5.012	0.004	1.917	12.029
29787	5.011	0.004	1.917	12.027
29888	5.012	0.005	2.063	12.03
29989	5.012	0.004	1.917	12.029
30089	5.012	0.005	2.063	12.028
30189	5.012	0.005	2.209	12.029
30289	5.011	0.005	2.063	12.027
30389	5.011	0.005	2.355	12.027
30489	5.011	0.005	2.209	12.027
30590	5.012	0.006	2.647	12.029
30690	5.011	0.005	2.209	12.027
30790	5.012	0.006	2.647	12.028
30891	5.012	0.005	2.209	12.028
30993	5.011	0.005	2.209	12.027
31093	5.012	0.006	2.792	12.03
31193	5.011	0.006	2.647	12.027
31293	5.011	0.006	2.647	12.027
31394	5.012	0.006	2.647	12.029
31494	5.012	0.005	2.355	12.029
31594	5.012	0.006	2.792	12.029
31694	5.012	0.006	2.501	12.03
31794	5.011	0.006	2.647	12.027
31895	5.011	0.006	2.792	12.027
31995	5.012	0.006	2.501	12.028
32096	5.012	0.006	2.938	12.028
32196	5.012	0.006	2.938	12.028
32296	5.012	0.006	2.501	12.028
32396	5.011	0.006	2.792	12.027
32496	5.012	0.006	2.938	12.028
32597	5.011	0.006	2.938	12.027
32698	5.012	0.007	3.376	12.029
32798	5.011	0.008	3.522	12.027
32898	5.011	0.007	3.376	12.027
32999	5.012	0.007	3.376	12.029
33099	5.012	0.008	3.668	12.03
33199	5.012	0.008	3.814	12.028
33299	5.011	0.008	3.522	12.027
33399	5.011	0.008	3.814	12.027
33499	5.011	0.007	3.376	12.027
33599	5.011	0.008	3.814	12.027
33699	5.011	0.009	3.96	12.027
33799	5.012	0.008	3.814	12.028
33899	5.012	0.009	4.105	12.028
33999	5.011	0.009	4.251	12.027
34099	5.012	0.01	4.689	12.028
34199	5.011	0.011	4.835	12.027
34299	5.012	0.011	4.981	12.028
34399	5	0.011	4.835	12.001
34499	4.999	0.011	4.835	11.997
34599	4.998	0.011	4.835	11.994
34699	4.996	0.011	5.127	11.991
34799	4.994	0.013	5.71	11.986
34899	4.993	0.012	5.272	11.983
34999	4.992	0.014	6.294	11.98
35099	4.99	0.014	6.294	11.977
35200	4.989	0.013	6.002	11.974
35300	4.989	0.014	6.148	11.972
35400	4.986	0.015	6.585	11.966
35501	4.985	0.015	6.585	11.963
35601	4.983	0.015	6.585	11.96
35701	4.982	0.015	6.877	11.958
35801	4.981	0.015	6.877	11.955
35901	4.98	0.016	7.461	11.952
36001	4.979	0.016	7.461	11.949
36101	4.978	0.016	7.315	11.947
36201	4.976	0.018	8.19	11.943
36302	4.976	0.017	7.607	11.942
36403	4.974	0.018	8.19	11.937
36503	4.973	0.019	8.482	11.936
36603	4.972	0.017	7.898	11.932
36703	4.971	0.02	8.92	11.931
36803	4.97	0.02	9.066	11.928
36904	4.969	0.021	9.503	11.925
37004	4.968	0.021	9.649	11.924
37104	4.968	0.021	9.649	11.922
37204	4.966	0.022	10.087	11.919
37305	4.966	0.022	9.941	11.917
37406	4.964	0.023	10.379	11.914
37506	4.964	0.024	10.67	11.914
37607	4.963	0.024	10.816	11.91
37707	4.962	0.025	11.254	11.908
37808	4.961	0.024	10.962	11.906
37909	4.96	0.026	11.692	11.905
38010	4.959	0.026	11.692	11.901
38111	4.958	0.026	11.983	11.9
38212	4.957	0.028	12.567	11.897
38312	4.957	0.028	12.567	11.896
38413	4.955	0.028	12.713	11.893
38514	4.954	0.028	12.859	11.89
38615	4.953	0.028	12.859	11.888
38715	4.953	0.029	13.296	11.886
38816	4.951	0.03	13.734	11.883
38916	4.95	0.03	13.734	11.881
39016	4.949	0.031	14.172	11.879
39116	4.948	0.032	14.317	11.876
39216	4.947	0.031	14.172	11.873
39316	4.946	0.033	14.755	11.869
39416	4.945	0.034	15.485	11.868
39516	4.944	0.035	15.776	11.866
39616	4.943	0.035	15.776	11.863
39716	4.942	0.036	16.506	11.861
39816	4.939	0.029	13.296	11.853
39916	4.937	0.032	14.609	11.849
40016	4.936	0.034	15.193	11.846
40116	4.934	0.035	15.776	11.842
40217	4.933	0.036	16.214	11.84
40318	4.932	0.038	17.089	11.838
40418	4.93	0.038	17.089	11.833
40518	4.93	0.039	17.673	11.832
40618	4.928	0.041	18.402	11.828
40718	4.927	0.041	18.694	11.825
40818	4.926	0.042	18.986	11.821
40918	4.924	0.043	19.424	11.818
41019	4.922	0.039	17.527	11.812
41119	4.921	0.042	18.84	11.81
41220	4.919	0.043	19.569	11.805
41320	4.917	0.044	20.007	11.801
41420	4.917	0.044	20.007	11.801
41521	4.915	0.045	20.445	11.797
41622	4.914	0.046	21.028	11.794
41723	4.914	0.047	21.32	11.794
41823	4.913	0.047	21.174	11.791
41923	4.91	0.05	22.487	11.785
42024	4.91	0.049	22.049	11.784
42124	4.909	0.05	22.487	11.78
42224	4.906	0.041	18.402	11.773
42324	4.904	0.044	19.715	11.77
42424	4.903	0.046	20.882	11.767
42524	4.902	0.047	21.32	11.765
42624	4.9	0.049	22.049	11.76
42724	4.898	0.05	22.487	11.756
42826	4.899	0.05	22.779	11.756
42926	4.897	0.052	23.362	11.753
43027	4.897	0.052	23.654	11.753
43129	4.896	0.054	24.238	11.749
43229	4.895	0.054	24.384	11.748
43329	4.894	0.055	24.967	11.746
43429	4.894	0.055	24.967	11.746
43529	4.887	0.055	24.967	11.729
43629	4.887	0.038	17.381	11.728
43729	4.885	0.041	18.548	11.724
43829	4.882	0.044	19.715	11.718
43929	4.881	0.046	20.591	11.715
44029	4.88	0.047	21.32	11.712
44130	4.878	0.05	22.487	11.707
44230	4.875	0.051	23.217	11.7
44330	4.874	0.052	23.654	11.698
44430	4.873	0.053	23.8	11.695
44530	4.871	0.054	24.53	11.691
44630	4.865	0.037	16.798	11.677
44730	4.866	0.041	18.402	11.678
44831	4.863	0.042	19.132	11.671
44931	4.861	0.045	20.299	11.667
45032	4.86	0.046	20.882	11.664
45132	4.858	0.047	21.466	11.66
45232	4.856	0.049	22.195	11.654
45333	4.855	0.051	22.925	11.651
45434	4.853	0.054	24.238	11.648
45534	4.853	0.053	24.092	11.647
45634	4.851	0.056	25.113	11.642
45734	4.849	0.056	25.405	11.638
45834	4.843	0.037	16.652	11.623
45934	4.841	0.04	18.111	11.619
46034	4.84	0.043	19.278	11.616
46135	4.838	0.043	19.569	11.61
46235	4.836	0.047	21.174	11.607
46336	4.834	0.049	22.049	11.602
46437	4.832	0.05	22.633	11.597
46538	4.831	0.051	22.925	11.595
46638	4.828	0.054	24.53	11.587
46739	4.828	0.055	24.675	11.586
46839	4.822	0.036	16.36	11.574
46939	4.82	0.04	18.256	11.569
47039	4.818	0.042	19.132	11.564
47139	4.817	0.044	19.861	11.561
47239	4.815	0.046	20.882	11.555
47339	4.814	0.049	22.195	11.554
47440	4.812	0.05	22.779	11.549
47541	4.81	0.051	23.217	11.544
47641	4.81	0.054	24.53	11.543
47741	4.807	0.056	25.113	11.537
47842	4.802	0.036	16.506	11.525
47942	4.8	0.04	18.111	11.521
48042	4.8	0.043	19.424	11.52
48142	4.798	0.044	20.007	11.516
48242	4.796	0.047	21.174	11.51
48342	4.794	0.048	21.904	11.506
48443	4.793	0.05	22.633	11.504
48544	4.792	0.051	23.217	11.501
48644	4.79	0.053	24.092	11.496
48745	4.785	0.043	19.424	11.484
48845	4.783	0.039	17.673	11.48
48945	4.781	0.041	18.548	11.475
49046	4.779	0.043	19.569	11.47
49147	4.78	0.045	20.445	11.471
49247	4.776	0.047	21.32	11.463
49347	4.775	0.049	22.195	11.46
49447	4.773	0.051	22.925	11.455
49548	4.769	0.053	23.946	11.446
49648	4.769	0.054	24.384	11.446
49748	4.764	0.037	16.943	11.433
49849	4.762	0.041	18.402	11.428
49949	4.76	0.043	19.424	11.423
50049	4.758	0.045	20.445	11.418
50149	4.757	0.047	21.32	11.417
50249	4.755	0.05	22.633	11.413
50349	4.753	0.05	22.633	11.408
50449	4.751	0.051	23.071	11.402
50549	4.75	0.053	23.8	11.4
50651	4.747	0.056	25.259	11.393
50752	4.741	0.036	16.506	11.379
50852	4.74	0.04	18.111	11.376
50953	4.738	0.042	19.132	11.37
51054	4.734	0.046	20.591	11.362
51154	4.733	0.046	21.028	11.359
51254	4.731	0.049	22.195	11.356
51355	4.73	0.05	22.779	11.352
51455	4.728	0.051	23.217	11.348
51555	4.727	0.055	24.675	11.345
51656	4.722	0.036	16.214	11.334
51756	4.721	0.039	17.527	11.33
51856	4.718	0.042	18.986	11.324
51956	4.717	0.045	20.153	11.32
52056	4.715	0.047	21.32	11.316
52156	4.713	0.048	21.904	11.311
52256	4.711	0.05	22.633	11.306
52356	4.708	0.051	23.217	11.3
52456	4.708	0.053	23.8	11.298
52556	4.701	0.042	18.986	11.284
52656	4.7	0.036	16.506	11.279
52756	4.697	0.041	18.694	11.273
52856	4.695	0.045	20.153	11.267
52956	4.694	0.046	21.028	11.265
53056	4.691	0.049	22.195	11.259
53156	4.69	0.05	22.487	11.255
53256	4.687	0.052	23.654	11.249
53356	4.685	0.054	24.384	11.245
53456	4.679	0.035	15.922	11.229
53557	4.678	0.039	17.819	11.227
53657	4.676	0.042	18.84	11.222
53759	4.673	0.045	20.299	11.215
53859	4.672	0.047	21.174	11.212
53959	4.671	0.049	22.341	11.21
54059	4.667	0.05	22.779	11.202
54159	4.665	0.052	23.508	11.197
54259	4.664	0.053	23.8	11.195
54359	4.658	0.035	15.776	11.179
54459	4.656	0.039	17.819	11.174
54559	4.655	0.043	19.278	11.171
54659	4.653	0.045	20.299	11.167
54759	4.65	0.048	21.612	11.16
54860	4.649	0.048	21.904	11.157
54960	4.646	0.051	22.925	11.15
55060	4.644	0.053	24.092	11.147
55160	4.641	0.053	24.092	11.14
55261	4.637	0.037	16.943	11.129
55361	4.635	0.041	18.548	11.124
55461	4.634	0.044	19.715	11.122
55562	4.631	0.046	20.737	11.115
55662	4.631	0.046	20.737	11.115
55762	4.629	0.049	22.341	11.11
55862	4.626	0.052	23.362	11.102
55963	4.625	0.054	24.384	11.1
56064	4.62	0.054	24.53	11.088
56165	4.616	0.038	17.235	11.078
56266	4.614	0.041	18.548	11.074
56367	4.611	0.043	19.569	11.068
56467	4.61	0.046	20.737	11.064
56568	4.608	0.049	22.049	11.058
56668	4.607	0.05	22.633	11.056
56768	4.604	0.05	22.779	11.051
56868	4.602	0.054	24.238	11.046
56968	4.601	0.055	24.821	11.041
57069	4.593	0.04	18.111	11.024
57169	4.592	0.039	17.527	11.022
57270	4.591	0.041	18.694	11.019
57370	4.589	0.043	19.569	11.013
57471	4.587	0.046	20.882	11.009
57571	4.585	0.047	21.174	11.005
57671	4.582	0.05	22.487	10.997
57771	4.581	0.051	22.925	10.995
57871	4.58	0.053	23.946	10.991
57972	4.571	0.051	22.925	10.971
58072	4.573	0.038	17.235	10.975
58173	4.569	0.041	18.548	10.966
58273	4.567	0.042	18.986	10.962
58373	4.565	0.045	20.445	10.957
58474	4.564	0.048	21.612	10.954
58574	4.562	0.049	22.049	10.948
58675	4.559	0.051	22.925	10.942
58776	4.558	0.052	23.508	10.94
58876	4.556	0.055	24.675	10.935
58976	4.551	0.036	16.506	10.923
59076	4.549	0.04	18.256	10.918
59177	4.548	0.042	18.84	10.915
59278	4.546	0.044	19.861	10.91
59380	4.544	0.047	21.174	10.906
59481	4.543	0.048	21.612	10.904
59582	4.54	0.051	22.925	10.895
59683	4.537	0.052	23.508	10.89
59783	4.535	0.055	24.821	10.884
59883	4.531	0.052	23.654	10.874
59983	4.53	0.038	17.381	10.873
60083	4.527	0.041	18.694	10.866
60183	4.526	0.044	19.715	10.862
60283	4.524	0.045	20.445	10.859
60383	4.522	0.048	21.612	10.854
60484	4.522	0.049	22.195	10.853
60584	4.52	0.052	23.362	10.847
60685	4.516	0.054	24.238	10.838
60785	4.515	0.055	24.821	10.835
60885	4.51	0.036	16.506	10.823
60985	4.508	0.041	18.548	10.819
61085	4.505	0.043	19.569	10.813
61185	4.503	0.045	20.299	10.808
61286	4.502	0.048	21.612	10.804
61386	4.499	0.049	22.341	10.797
61486	4.496	0.051	23.217	10.79
61587	4.495	0.053	23.8	10.787
61688	4.493	0.054	24.384	10.784
61788	4.487	0.038	17.235	10.768
61889	4.485	0.039	17.819	10.763
61989	4.483	0.042	18.84	10.76
62089	4.482	0.044	20.007	10.756
62189	4.479	0.047	21.174	10.75
62290	4.477	0.049	22.049	10.746
62391	4.476	0.05	22.779	10.742
62491	4.473	0.052	23.508	10.735
62592	4.471	0.055	24.821	10.731
62693	4.465	0.04	18.111	10.715
62793	4.463	0.039	17.819	10.711
62893	4.463	0.042	18.986	10.71
62994	4.46	0.045	20.299	10.705
63094	4.458	0.046	21.028	10.699
63196	4.457	0.049	22.049	10.696
63296	4.454	0.05	22.779	10.69
63396	4.453	0.052	23.508	10.688
63496	4.451	0.055	24.675	10.683
63596	4.443	0.04	18.256	10.664
63697	4.442	0.04	18.111	10.661
63798	4.44	0.042	18.986	10.657
63898	4.439	0.045	20.445	10.654
64000	4.436	0.047	21.466	10.647
64101	4.434	0.049	22.195	10.641
64201	4.431	0.051	22.925	10.635
64301	4.43	0.052	23.654	10.632
64401	4.428	0.055	24.675	10.628
64501	4.423	0.038	17.235	10.614
64601	4.42	0.042	19.132	10.608
64701	4.418	0.043	19.569	10.603
64801	4.416	0.046	21.028	10.599
64901	4.414	0.05	22.487	10.595
65001	4.412	0.05	22.487	10.588
65101	4.41	0.052	23.362	10.584
65202	4.408	0.055	24.675	10.58
65302	4.402	0.039	17.527	10.565
65402	4.4	0.04	17.965	10.56
65502	4.398	0.043	19.424	10.556
65603	4.395	0.045	20.153	10.549
65703	4.393	0.047	21.174	10.542
65804	4.391	0.049	22.195	10.538
65904	4.389	0.051	23.217	10.533
66004	4.387	0.053	24.092	10.53
66104	4.385	0.053	23.8	10.524
66204	4.38	0.038	17.235	10.511
66304	4.378	0.041	18.548	10.508
66404	4.376	0.044	19.715	10.503
66504	4.373	0.047	21.32	10.496
66604	4.372	0.048	21.758	10.492
66704	4.369	0.05	22.779	10.486
66804	4.367	0.052	23.362	10.482
66904	4.366	0.052	23.508	10.478
67004	4.359	0.054	24.384	10.462
67104	4.357	0.039	17.819	10.457
67204	4.356	0.042	18.84	10.454
67305	4.353	0.044	19.861	10.448
67406	4.353	0.046	20.737	10.446
67506	4.35	0.048	21.758	10.439
67606	4.348	0.05	22.633	10.434
67706	4.346	0.052	23.508	10.431
67806	4.344	0.053	23.946	10.424
67906	4.339	0.056	25.113	10.414
68007	4.337	0.038	17.381	10.409
68108	4.336	0.042	19.132	10.407
68208	4.334	0.044	20.007	10.4
68308	4.332	0.046	20.882	10.397
68408	4.329	0.048	21.612	10.39
68509	4.327	0.05	22.633	10.384
68609	4.324	0.051	23.071	10.378
68709	4.322	0.054	24.238	10.372
68809	4.321	0.055	24.967	10.371
68909	4.315	0.038	17.089	10.356
69009	4.314	0.042	18.84	10.352
69109	4.31	0.044	20.007	10.344
69209	4.308	0.046	20.737	10.338
69309	4.306	0.049	22.049	10.335
69409	4.304	0.049	22.341	10.329
69509	4.302	0.052	23.362	10.325
69609	4.299	0.053	24.092	10.318
69710	4.293	0.047	21.466	10.304
69810	4.292	0.039	17.819	10.301
69910	4.289	0.042	18.986	10.294
70011	4.288	0.045	20.153	10.292
70111	4.285	0.046	21.028	10.285
70211	4.283	0.049	22.195	10.278
70313	4.282	0.05	22.487	10.277
70413	4.278	0.052	23.654	10.268
70513	4.277	0.054	24.238	10.265
70614	4.271	0.042	18.84	10.25
70714	4.269	0.039	17.673	10.246
70815	4.267	0.042	18.84	10.242
70915	4.266	0.045	20.153	10.238
71017	4.263	0.046	20.591	10.231
71118	4.261	0.048	21.904	10.227
71218	4.257	0.049	22.195	10.218
71319	4.257	0.052	23.654	10.216
71419	4.254	0.055	24.821	10.21
71519	4.247	0.04	17.965	10.193
71620	4.245	0.039	17.673	10.189
71720	4.243	0.042	18.84	10.182
71820	4.241	0.045	20.299	10.178
71920	4.238	0.047	21.466	10.172
72021	4.237	0.05	22.487	10.17
72121	4.235	0.051	22.925	10.164
72221	4.234	0.052	23.508	10.16
72321	4.232	0.054	24.384	10.156
72421	4.229	0.055	24.967	10.15
72521	4.223	0.037	16.943	10.136
72622	4.219	0.042	18.986	10.126
72722	4.219	0.044	19.715	10.126
72822	4.218	0.046	20.737	10.123
72923	4.214	0.048	21.758	10.112
73023	4.212	0.05	22.487	10.109
73124	4.21	0.05	22.633	10.104
73224	4.209	0.052	23.362	10.101
73325	4.205	0.055	24.675	10.092
73425	4.203	0.056	25.405	10.086
73525	4.196	0.05	22.633	10.071
73625	4.195	0.039	17.527	10.067
73725	4.195	0.041	18.548	10.068
73826	4.193	0.044	19.715	10.064
73926	4.192	0.045	20.299	10.061
74027	4.19	0.047	21.466	10.057
74128	4.188	0.051	23.071	10.051
74228	4.186	0.051	23.217	10.047
74328	4.184	0.052	23.362	10.041
74429	4.183	0.053	24.092	10.04
74529	4.181	0.056	25.259	10.034
74631	4.172	0.037	16.652	10.013
74731	4.172	0.041	18.548	10.013
74831	4.17	0.043	19.569	10.009
74931	4.168	0.045	20.299	10.003
75031	4.166	0.048	21.758	9.999
75132	4.165	0.05	22.487	9.996
75232	4.163	0.051	22.925	9.991
75333	4.16	0.051	23.071	9.984
75434	4.155	0.039	17.527	9.972
75535	4.153	0.042	19.132	9.968
75636	4.151	0.046	20.882	9.962
75736	4.149	0.048	21.612	9.958
75836	4.147	0.049	22.049	9.953
75937	4.145	0.052	23.362	9.948
76038	4.142	0.054	24.238	9.941
76139	4.139	0.055	24.821	9.933
76240	4.131	0.044	19.715	9.915
76341	4.13	0.04	17.965	9.911
76442	4.129	0.043	19.278	9.91
76542	4.127	0.046	20.591	9.905
76642	4.125	0.047	21.466	9.901
76743	4.125	0.05	22.487	9.899
76843	4.122	0.051	23.217	9.893
76944	4.12	0.053	23.946	9.887
77044	4.115	0.054	24.238	9.876
77144	4.107	0.038	17.235	9.857
77244	4.105	0.042	19.132	9.852
77344	4.105	0.044	19.715	9.851
77444	4.103	0.047	21.174	9.846
77544	4.1	0.048	21.612	9.841
77644	4.095	0.049	22.341	9.828
77744	4.097	0.052	23.362	9.832
77844	4.091	0.055	24.675	9.819
77944	4.092	0.055	24.967	9.821
78045	4.088	0.038	17.089	9.811
78145	4.085	0.042	18.986	9.804
78245	4.084	0.044	20.007	9.801
78345	4.081	0.046	20.882	9.794
78445	4.079	0.049	22.195	9.79
78545	4.076	0.05	22.633	9.783
78645	4.076	0.052	23.654	9.781
78746	4.073	0.054	24.384	9.775
78847	4.07	0.054	24.53	9.768
78948	4.064	0.039	17.819	9.753
79049	4.062	0.042	18.986	9.749
79149	4.061	0.045	20.153	9.747
79249	4.059	0.046	20.882	9.743
79349	4.059	0.049	22.195	9.742
79449	4.058	0.052	23.362	9.739
79549	4.054	0.052	23.508	9.73
79649	4.053	0.054	24.53	9.726
79749	4.05	0.056	25.259	9.721
79849	4.044	0.04	17.965	9.706
79950	4.041	0.042	18.84	9.698
80051	4.04	0.044	20.007	9.695
80152	4.038	0.047	21.174	9.691
80253	4.035	0.049	22.341	9.684
80353	4.033	0.051	23.071	9.679
80453	4.03	0.053	23.8	9.671
80553	4.027	0.054	24.53	9.665
80654	4.026	0.057	25.697	9.664
80755	4.02	0.038	17.235	9.648
80856	4.016	0.042	18.84	9.64
80957	4.016	0.043	19.424	9.637
81057	4.013	0.045	20.445	9.631
81157	4.012	0.05	22.487	9.629
81257	4.008	0.051	23.071	9.62
81359	4.008	0.052	23.362	9.619
81459	4.007	0.053	24.092	9.618
81559	4.003	0.056	25.113	9.606
81659	3.994	0.037	16.943	9.586
81759	3.995	0.04	18.111	9.588
81859	3.994	0.045	20.445	9.585
81959	3.991	0.046	20.882	9.578
82059	3.987	0.048	21.904	9.57
82159	3.986	0.051	22.925	9.566
82259	3.984	0.052	23.362	9.562
82359	3.983	0.054	24.384	9.559
82459	3.979	0.056	25.113	9.55
82559	3.973	0.038	17.381	9.535
82659	3.972	0.042	18.986	9.534
82759	3.97	0.044	19.861	9.529
82859	3.969	0.047	21.174	9.525
82959	3.965	0.049	22.195	9.516
83059	3.964	0.05	22.779	9.513
83159	3.962	0.051	22.925	9.51
83259	3.96	0.055	24.821	9.504
83360	3.958	0.056	25.113	9.5
83460	3.952	0.04	17.965	9.484
83560	3.951	0.042	19.132	9.482
83661	3.948	0.045	20.153	9.475
83762	3.948	0.047	21.174	9.475
83862	3.943	0.049	22.049	9.462
83963	3.942	0.051	23.071	9.461
84063	3.939	0.053	23.8	9.453
84163	3.936	0.054	24.238	9.447
84263	3.936	0.057	25.697	9.446
84363	3.929	0.039	17.819	9.429
84463	3.928	0.04	18.111	9.427
84563	3.925	0.044	19.715	9.42
84663	3.924	0.046	20.737	9.417
84763	3.922	0.047	21.466	9.414
84864	3.92	0.05	22.779	9.407
84964	3.918	0.052	23.654	9.403
85065	3.915	0.054	24.384	9.395
85165	3.913	0.055	24.967	9.39
85265	3.905	0.049	22.049	9.372
85366	3.905	0.04	18.256	9.371
85466	3.904	0.042	19.132	9.37
85567	3.901	0.046	20.591	9.362
85668	3.899	0.048	21.904	9.359
85769	3.897	0.05	22.633	9.354
85869	3.894	0.051	22.925	9.346
85970	3.892	0.053	24.092	9.34
86070	3.891	0.054	24.53	9.339
86171	3.885	0.047	21.174	9.324
86272	3.883	0.04	18.256	9.318
86372	3.879	0.043	19.569	9.31
86473	3.878	0.046	20.591	9.308
86573	3.876	0.048	21.904	9.301
86673	3.874	0.05	22.779	9.297
86773	3.87	0.053	23.8	9.289
86874	3.869	0.052	23.362	9.286
86975	3.867	0.055	24.967	9.282
87075	3.862	0.048	21.904	9.269
87175	3.86	0.041	18.402	9.264
87275	3.858	0.044	19.715	9.259
87375	3.857	0.045	20.445	9.257
87476	3.855	0.047	21.466	9.252
87576	3.853	0.05	22.487	9.248
87676	3.851	0.052	23.508	9.242
87776	3.848	0.053	24.092	9.236
87876	3.846	0.056	25.259	9.23
87976	3.842	0.038	17.235	9.221
88076	3.839	0.041	18.548	9.214
88176	3.838	0.043	19.569	9.211
88276	3.836	0.045	20.299	9.206
88376	3.833	0.048	21.758	9.2
88476	3.831	0.05	22.633	9.195
88576	3.829	0.052	23.654	9.191
88676	3.826	0.053	24.092	9.182
88776	3.825	0.056	25.259	9.18
88876	3.819	0.039	17.527	9.167
88977	3.817	0.043	19.278	9.16
89077	3.815	0.045	20.445	9.155
89177	3.813	0.047	21.174	9.15
89277	3.81	0.05	22.487	9.145
89378	3.808	0.051	22.925	9.14
89478	3.806	0.052	23.508	9.134
89578	3.804	0.055	24.821	9.13
89679	3.798	0.042	19.132	9.115
89779	3.796	0.039	17.819	9.11
89879	3.794	0.042	19.132	9.106
89979	3.79	0.045	20.299	9.096
90079	3.789	0.047	21.466	9.094
90179	3.787	0.049	22.195	9.089
90279	3.786	0.051	22.925	9.086
90379	3.783	0.053	24.092	9.079
90479	3.781	0.055	24.675	9.075
90579	3.774	0.039	17.819	9.058
90680	3.773	0.041	18.694	9.055
90781	3.771	0.043	19.569	9.051
90881	3.77	0.045	20.445	9.047
90982	3.767	0.047	21.174	9.04
91082	3.767	0.049	22.341	9.04
91183	3.764	0.051	23.217	9.033
91283	3.76	0.053	23.8	9.025
91384	3.759	0.055	24.967	9.022
91485	3.752	0.039	17.819	9.005
91585	3.751	0.041	18.548	9.002
91686	3.748	0.043	19.424	8.996
91786	3.747	0.046	20.591	8.993
91886	3.745	0.049	22.049	8.988
91986	3.741	0.05	22.487	8.979
92086	3.743	0.052	23.508	8.983
92186	3.738	0.052	23.508	8.972
92286	3.738	0.053	24.092	8.971
92386	3.731	0.055	24.967	8.955
92487	3.731	0.039	17.673	8.955
92588	3.73	0.042	19.132	8.951
92688	3.727	0.045	20.299	8.945
92788	3.724	0.046	20.882	8.938
92888	3.72	0.049	22.049	8.929
92988	3.72	0.05	22.779	8.927
93088	3.723	0.051	23.217	8.934
93188	3.717	0.053	23.8	8.921
93288	3.716	0.056	25.113	8.917
93388	3.712	0.037	16.943	8.909
93489	3.708	0.039	17.819	8.9
93589	3.706	0.043	19.424	8.893
93689	3.703	0.045	20.445	8.887
93790	3.702	0.047	21.32	8.884
93891	3.7	0.049	22.341	8.879
93992	3.698	0.05	22.779	8.876
94093	3.696	0.053	23.946	8.871
94193	3.695	0.053	23.946	8.867
94293	3.688	0.051	22.925	8.85
94393	3.687	0.038	17.381	8.849
94494	3.684	0.041	18.694	8.842
94594	3.683	0.044	20.007	8.838
94694	3.682	0.045	20.445	8.836
94794	3.679	0.048	21.758	8.831
94894	3.677	0.05	22.633	8.825
94995	3.675	0.051	23.217	8.819
95096	3.675	0.053	23.946	8.819
95196	3.67	0.055	24.967	8.809
95296	3.665	0.036	16.068	8.797
95396	3.665	0.039	17.673	8.795
95496	3.662	0.042	18.84	8.789
95596	3.661	0.046	20.591	8.787
95696	3.66	0.047	21.174	8.784
95796	3.657	0.049	22.341	8.776
95896	3.655	0.051	22.925	8.771
95996	3.653	0.052	23.508	8.767
96097	3.65	0.054	24.238	8.76
96198	3.645	0.035	15.922	8.748
96298	3.643	0.04	17.965	8.744
96398	3.641	0.042	19.132	8.739
96498	3.64	0.045	20.299	8.736
96598	3.639	0.047	21.32	8.732
96698	3.636	0.048	21.904	8.725
96799	3.635	0.05	22.779	8.725
96899	3.632	0.052	23.654	8.718
96999	3.629	0.053	24.092	8.708
97099	3.623	0.049	22.341	8.695
97200	3.622	0.039	17.819	8.693
97300	3.619	0.042	18.986	8.687
97400	3.618	0.045	20.445	8.682
97500	3.617	0.047	21.32	8.681
97601	3.614	0.05	22.487	8.673
97701	3.614	0.049	22.341	8.674
97802	3.607	0.053	24.092	8.657
97902	3.607	0.055	24.821	8.656
98002	3.607	0.056	25.113	8.657
98102	3.599	0.036	16.36	8.638
98202	3.597	0.04	18.256	8.633
98302	3.597	0.043	19.569	8.632
98403	3.594	0.046	20.737	8.626
98504	3.592	0.048	21.612	8.621
98604	3.59	0.049	22.341	8.616
98704	3.588	0.051	23.071	8.61
98804	3.586	0.054	24.238	8.607
98904	3.583	0.055	24.675	8.6
99004	3.579	0.037	16.798	8.59
99104	3.575	0.041	18.548	8.579
99204	3.573	0.043	19.424	8.575
99304	3.569	0.045	20.445	8.565
99405	3.573	0.049	22.049	8.575
99505	3.569	0.05	22.487	8.565
99605	3.568	0.051	22.925	8.562
99705	3.566	0.053	24.092	8.558
99806	3.563	0.055	24.675	8.551
99907	3.558	0.037	16.943	8.539
100007	3.556	0.041	18.548	8.534
100108	3.554	0.044	19.861	8.53
100209	3.553	0.045	20.299	8.527
100309	3.55	0.048	21.758	8.521
100409	3.549	0.05	22.487	8.516
100509	3.547	0.051	23.071	8.513
100609	3.544	0.053	23.946	8.505
100709	3.542	0.055	24.821	8.502
100809	3.537	0.042	18.84	8.489
100909	3.535	0.041	18.402	8.485
101009	3.536	0.043	19.424	8.487
101109	3.532	0.045	20.445	8.476
101209	3.531	0.047	21.32	8.474
101309	3.529	0.05	22.633	8.469
101409	3.526	0.051	23.071	8.463
101509	3.525	0.054	24.238	8.461
101609	3.524	0.055	24.821	8.458
101709	3.517	0.054	24.238	8.441
101809	3.516	0.038	17.381	8.438
101910	3.515	0.043	19.278	8.436
102011	3.513	0.044	20.007	8.431
102111	3.511	0.047	21.32	8.427
102211	3.508	0.049	22.049	8.42
102311	3.507	0.05	22.633	8.416
102411	3.504	0.052	23.508	8.41
102512	3.503	0.053	23.8	8.407
102612	3.501	0.055	24.821	8.402
102713	3.497	0.039	17.673	8.393
102814	3.495	0.042	19.132	8.387
102915	3.492	0.043	19.278	8.381
103015	3.49	0.046	21.028	8.377
103115	3.489	0.049	22.049	8.374
103215	3.485	0.051	22.925	8.365
103315	3.486	0.052	23.362	8.366
103415	3.481	0.053	24.092	8.355
103515	3.479	0.055	24.967	8.349
103615	3.476	0.038	17.089	8.342
103715	3.473	0.041	18.694	8.335
103816	3.47	0.044	19.861	8.329
103917	3.469	0.046	21.028	8.326
104017	3.466	0.048	21.904	8.319
104118	3.464	0.05	22.487	8.314
104218	3.463	0.051	23.217	8.312
104318	3.462	0.053	24.092	8.31
104419	3.461	0.056	25.113	8.307
104519	3.455	0.048	21.904	8.292
104619	3.453	0.039	17.673	8.288
104719	3.45	0.041	18.694	8.279
104819	3.451	0.044	19.861	8.282
104919	3.446	0.047	21.466	8.27
105019	3.443	0.049	22.049	8.263
105119	3.441	0.05	22.487	8.259
105219	3.443	0.052	23.508	8.263
105320	3.441	0.053	24.092	8.259
105420	3.438	0.056	25.113	8.252
105520	3.438	0.055	24.967	8.25
105621	3.429	0.042	19.132	8.23
105721	3.429	0.038	17.381	8.23
105821	3.429	0.04	18.111	8.229
105921	3.427	0.042	18.84	8.225
106022	3.424	0.044	20.007	8.218
106122	3.423	0.046	20.882	8.215
106223	3.421	0.048	21.758	8.212
106324	3.419	0.05	22.633	8.206
106425	3.418	0.051	22.925	8.204
106525	3.416	0.053	23.8	8.198
106625	3.411	0.042	19.132	8.185
106725	3.407	0.038	17.235	8.177
106827	3.407	0.044	19.715	8.177
106927	3.403	0.045	20.299	8.168
107027	3.405	0.047	21.32	8.173
107127	3.403	0.049	22.341	8.167
107228	3.401	0.051	23.071	8.163
107328	3.397	0.052	23.654	8.153
107428	3.396	0.054	24.53	8.151
107528	3.389	0.053	23.8	8.133
107629	3.392	0.039	17.819	8.142
107730	3.388	0.042	18.84	8.132
107831	3.387	0.044	20.007	8.129
107931	3.382	0.046	21.028	8.118
108031	3.382	0.049	22.195	8.117
108132	3.379	0.049	22.341	8.11
108232	3.379	0.052	23.362	8.11
108332	3.375	0.054	24.238	8.101
108432	3.375	0.056	25.113	8.099
108533	3.368	0.05	22.633	8.083
108634	3.367	0.038	17.381	8.08
108734	3.366	0.042	18.986	8.078
108834	3.363	0.045	20.153	8.072
108934	3.361	0.046	21.028	8.065
109034	3.359	0.049	22.049	8.062
109134	3.358	0.051	23.071	8.058
109235	3.355	0.052	23.362	8.053
109336	3.354	0.054	24.384	8.051
109436	3.351	0.055	24.967	8.043
109537	3.345	0.038	17.089	8.028
109638	3.345	0.041	18.694	8.027
109738	3.34	0.043	19.569	8.016
109839	3.34	0.046	21.028	8.015
109939	3.337	0.048	21.904	8.01
110039	3.336	0.049	22.341	8.007
110139	3.334	0.051	23.217	8.003
110239	3.332	0.054	24.238	7.997
110340	3.331	0.055	24.967	7.994
110440	3.327	0.056	25.551	7.986
110540	3.32	0.039	17.673	7.968
110641	3.32	0.041	18.402	7.968
110742	3.319	0.044	19.861	7.965
110842	3.316	0.046	20.591	7.958
110942	3.314	0.048	21.612	7.955
111042	3.315	0.05	22.633	7.955
111142	3.311	0.051	23.217	7.946
111242	3.31	0.054	24.384	7.943
111342	3.306	0.055	24.675	7.934
111442	3.3	0.039	17.673	7.92
111542	3.299	0.04	18.111	7.917
111642	3.298	0.043	19.424	7.915
111742	3.295	0.045	20.299	7.907
111842	3.292	0.046	21.028	7.9
111942	3.29	0.05	22.487	7.896
112042	3.29	0.05	22.779	7.896
112142	3.287	0.053	23.946	7.89
112242	3.284	0.054	24.53	7.882
112342	3.284	0.056	25.259	7.881
112442	3.279	0.036	16.506	7.869
112543	3.274	0.041	18.402	7.859
112643	3.274	0.043	19.424	7.857
112743	3.272	0.046	20.737	7.852
112843	3.269	0.048	21.612	7.846
112944	3.267	0.05	22.487	7.841
113044	3.267	0.051	23.217	7.84
113144	3.263	0.053	24.092	7.831
113244	3.26	0.054	24.53	7.823
113345	3.261	0.056	25.405	7.827
113445	3.254	0.037	16.798	7.809
113546	3.252	0.041	18.694	7.805
113646	3.251	0.044	19.715	7.801
113747	3.248	0.046	21.028	7.796
113849	3.246	0.048	21.612	7.791
113949	3.244	0.049	22.341	7.787
114049	3.243	0.052	23.508	7.784
114149	3.24	0.053	23.946	7.776
114249	3.239	0.055	24.675	7.774
114349	3.237	0.057	25.697	7.769
114449	3.231	0.039	17.673	7.754
114551	3.23	0.04	18.111	7.751
114651	3.227	0.043	19.278	7.746
114751	3.227	0.045	20.445	7.744
114852	3.223	0.047	21.32	7.736
114952	3.222	0.05	22.633	7.732
115053	3.22	0.051	23.217	7.729
115154	3.218	0.053	23.8	7.723
115255	3.215	0.055	24.675	7.716
115355	3.213	0.056	25.551	7.712
115455	3.211	0.038	17.089	7.706
115555	3.207	0.042	18.986	7.697
115655	3.206	0.044	20.007	7.694
115756	3.204	0.047	21.174	7.691
115856	3.2	0.049	22.341	7.681
115957	3.199	0.051	22.925	7.678
116057	3.198	0.052	23.654	7.676
116157	3.196	0.053	23.8	7.671
116259	3.195	0.055	24.967	7.668
116359	3.192	0.056	25.551	7.662
116459	3.186	0.038	17.089	7.646
116559	3.185	0.041	18.694	7.643
116659	3.182	0.044	20.007	7.636
116759	3.18	0.046	20.591	7.633
116861	3.178	0.047	21.32	7.627
116962	3.176	0.05	22.487	7.622
117062	3.174	0.051	23.071	7.617
117162	3.172	0.052	23.654	7.612
117263	3.168	0.054	24.384	7.604
117364	3.166	0.056	25.113	7.598
117464	3.162	0.037	16.652	7.588
117564	3.16	0.04	18.111	7.584
117664	3.158	0.044	19.715	7.579
117764	3.154	0.045	20.445	7.571
117864	3.153	0.048	21.612	7.568
117964	3.152	0.05	22.633	7.564
118065	3.149	0.051	23.071	7.558
118166	3.148	0.053	23.946	7.556
118267	3.149	0.056	25.405	7.558
118367	3.146	0.056	25.551	7.551
118468	3.139	0.039	17.673	7.533
118569	3.137	0.04	17.965	7.528
118669	3.135	0.043	19.278	7.524
118769	3.133	0.045	20.299	7.52
118870	3.132	0.047	21.466	7.516
118970	3.13	0.049	22.341	7.512
119071	3.128	0.051	23.217	7.506
119171	3.126	0.052	23.508	7.503
119271	3.124	0.054	24.384	7.497
119371	3.122	0.055	24.821	7.492
119471	3.115	0.045	20.445	7.476
119571	3.114	0.04	17.965	7.475
119672	3.112	0.043	19.278	7.468
119772	3.11	0.045	20.153	7.465
119872	3.109	0.047	21.174	7.462
119972	3.107	0.049	22.049	7.457
120072	3.106	0.05	22.633	7.454
120172	3.104	0.052	23.508	7.449
120272	3.101	0.054	24.384	7.442
120372	3.097	0.055	24.821	7.434
120473	3.092	0.037	16.943	7.42
120574	3.092	0.041	18.548	7.42
120674	3.089	0.043	19.569	7.413
120775	3.087	0.046	20.882	7.41
120876	3.083	0.048	21.758	7.4
120977	3.083	0.048	21.758	7.399
121078	3.08	0.052	23.508	7.393
121179	3.077	0.053	24.092	7.386
121279	3.076	0.054	24.53	7.383
121379	3.074	0.055	24.967	7.378
121479	3.069	0.038	17.381	7.366
121579	3.067	0.043	19.278	7.36
121679	3.065	0.044	19.861	7.355
121779	3.063	0.046	20.882	7.352
121879	3.062	0.048	21.904	7.349
121979	3.06	0.05	22.633	7.343
122079	3.058	0.052	23.508	7.338
122179	3.056	0.054	24.238	7.335
122279	3.05	0.056	25.113	7.321
122379	3.047	0.041	18.402	7.312
122479	3.046	0.039	17.527	7.311
122579	3.044	0.042	18.84	7.305
122679	3.04	0.045	20.153	7.297
122779	3.04	0.047	21.466	7.296
122879	3.036	0.049	22.195	7.286
122979	3.035	0.051	23.071	7.285
123080	3.032	0.053	24.092	7.277
123181	3.024	0.042	18.84	7.258
123281	3.022	0.041	18.402	7.253
123381	3.02	0.044	19.861	7.249
123481	3.018	0.045	20.445	7.242
123581	3.016	0.048	21.758	7.239
123681	3.015	0.049	22.341	7.236
123781	3.015	0.051	23.071	7.236
123881	3.011	0.053	24.092	7.227
123981	3.008	0.055	24.675	7.22
124081	3.001	0.045	20.153	7.202
124182	3.001	0.039	17.673	7.201
124282	2.998	0.04	18.256	7.195
124384	2.996	0.043	19.569	7.19
124484	2.995	0.046	20.882	7.188
124585	2.992	0.048	21.612	7.18
124686	2.989	0.048	21.612	7.174
124786	2.989	0.051	23.217	7.174
124886	2.985	0.053	23.946	7.165
124987	2.986	0.054	24.53	7.167
125087	2.979	0.038	17.381	7.15
125188	2.976	0.039	17.527	7.142
125288	2.972	0.041	18.694	7.133
125388	2.972	0.043	19.424	7.133
125488	2.97	0.045	20.445	7.129
125588	2.971	0.047	21.466	7.129
125688	2.966	0.049	22.341	7.118
125788	2.967	0.051	23.217	7.121
125888	2.964	0.053	24.092	7.114
125989	2.961	0.054	24.53	7.106
126090	2.956	0.036	16.068	7.095
126191	2.955	0.04	17.965	7.093
126291	2.955	0.041	18.694	7.092
126392	2.952	0.044	19.715	7.084
126492	2.95	0.046	20.591	7.079
126592	2.948	0.048	21.612	7.075
126692	2.946	0.049	22.341	7.07
126792	2.943	0.051	22.925	7.064
126892	2.943	0.053	23.946	7.062
126992	2.939	0.054	24.238	7.054
127092	2.935	0.035	15.776	7.044
127192	2.932	0.038	17.235	7.037
127293	2.931	0.04	18.256	7.033
127393	2.928	0.044	19.715	7.028
127493	2.927	0.045	20.445	7.025
127593	2.924	0.047	21.32	7.019
127694	2.922	0.049	22.195	7.013
127795	2.921	0.05	22.779	7.009
127895	2.92	0.052	23.508	7.007
127995	2.916	0.054	24.53	6.999
128095	2.911	0.034	15.485	6.986
128196	2.91	0.038	17.381	6.985
128296	2.907	0.042	18.84	6.978
128397	2.907	0.043	19.569	6.976
128499	2.905	0.046	20.882	6.973
128599	2.902	0.047	21.466	6.965
128701	2.9	0.05	22.487	6.959
128801	2.9	0.051	23.071	6.961
128902	2.895	0.052	23.654	6.948
129003	2.892	0.053	23.946	6.941
129104	2.889	0.034	15.485	6.934
129204	2.887	0.039	17.527	6.928
129304	2.884	0.041	18.402	6.921
129404	2.883	0.044	19.715	6.918
129504	2.88	0.045	20.445	6.911
129604	2.878	0.046	21.028	6.908
129704	2.876	0.049	22.049	6.903
129805	2.872	0.05	22.633	6.893
129905	2.872	0.052	23.362	6.892
130005	2.869	0.054	24.53	6.886
130106	2.863	0.04	18.111	6.87
130206	2.862	0.037	16.652	6.869
130306	2.86	0.04	18.256	6.865
130406	2.857	0.043	19.278	6.857
130506	2.855	0.045	20.153	6.852
130606	2.853	0.046	21.028	6.846
130706	2.851	0.049	22.341	6.843
130806	2.848	0.051	22.925	6.835
130906	2.847	0.053	23.8	6.832
131006	2.844	0.054	24.384	6.826
131107	2.838	0.035	15.776	6.811
131207	2.835	0.039	17.819	6.804
131309	2.832	0.042	18.986	6.797
131410	2.831	0.045	20.299	6.794
131510	2.829	0.047	21.174	6.79
131610	2.826	0.047	21.466	6.783
131710	2.825	0.05	22.633	6.78
131811	2.825	0.052	23.508	6.78
131911	2.822	0.054	24.384	6.772
132011	2.82	0.056	25.113	6.768
132111	2.816	0.056	25.405	6.758
132211	2.811	0.036	16.068	6.746
132311	2.806	0.038	17.089	6.734
132412	2.804	0.04	18.111	6.73
132513	2.805	0.044	19.715	6.731
132613	2.8	0.045	20.153	6.72
132714	2.8	0.048	21.612	6.72
132814	2.797	0.049	22.049	6.712
132914	2.796	0.051	22.925	6.712
133014	2.793	0.052	23.654	6.703
133114	2.794	0.055	24.675	6.705
133214	2.787	0.036	16.214	6.688
133314	2.783	0.038	17.381	6.68
133414	2.781	0.042	19.132	6.675
133514	2.778	0.044	19.861	6.668
133614	2.779	0.046	21.028	6.67
133714	2.774	0.048	21.758	6.658
133815	2.78	0.05	22.779	6.672
133915	2.774	0.052	23.654	6.657
134016	2.771	0.054	24.384	6.65
134117	2.769	0.055	24.675	6.646
134218	2.764	0.037	16.652	6.633
134319	2.762	0.04	18.256	6.628
134419	2.76	0.043	19.278	6.625
134519	2.759	0.043	19.424	6.622
134619	2.756	0.046	20.737	6.615
134720	2.754	0.047	21.32	6.609
134821	2.752	0.049	22.195	6.605
134921	2.749	0.052	23.362	6.597
135022	2.748	0.054	24.53	6.596
135122	2.742	0.035	15.776	6.581
135222	2.738	0.039	17.819	6.571
135322	2.737	0.042	18.84	6.569
135424	2.733	0.044	19.715	6.559
135524	2.732	0.046	20.882	6.557
135625	2.731	0.048	21.612	6.554
135725	2.73	0.05	22.487	6.553
135825	2.727	0.053	23.8	6.544
135925	2.722	0.054	24.238	6.533
136025	2.72	0.046	20.591	6.529
136125	2.717	0.037	16.798	6.521
136225	2.714	0.041	18.694	6.514
136325	2.715	0.043	19.569	6.516
136425	2.71	0.046	20.591	6.505
136525	2.712	0.047	21.32	6.509
136625	2.706	0.049	22.341	6.495
136725	2.706	0.05	22.487	6.493
136825	2.702	0.052	23.654	6.485
136926	2.699	0.055	24.675	6.479
137026	2.693	0.035	15.922	6.463
137126	2.692	0.039	17.527	6.46
137226	2.69	0.04	18.111	6.457
137327	2.688	0.044	19.715	6.451
137428	2.685	0.047	21.174	6.444
137528	2.683	0.048	21.758	6.44
137628	2.681	0.049	22.341	6.434
137728	2.679	0.051	23.071	6.429
137829	2.677	0.054	24.384	6.425
137929	2.67	0.04	17.965	6.409
138029	2.669	0.037	16.798	6.407
138129	2.668	0.041	18.694	6.403
138229	2.665	0.043	19.278	6.396
138329	2.663	0.045	20.299	6.39
138429	2.661	0.047	21.32	6.386
138529	2.66	0.05	22.487	6.385
138629	2.658	0.051	22.925	6.379
138729	2.655	0.052	23.508	6.371
138829	2.653	0.054	24.238	6.367
138929	2.646	0.053	24.092	6.349
139031	2.645	0.037	16.652	6.348
139131	2.642	0.041	18.548	6.341
139232	2.64	0.042	19.132	6.335
139332	2.638	0.044	19.861	6.332
139432	2.636	0.046	20.737	6.327
139532	2.634	0.048	21.758	6.322
139632	2.633	0.05	22.633	6.32
139733	2.629	0.05	22.779	6.31
139833	2.629	0.052	23.654	6.311
139933	2.626	0.054	24.238	6.302
140034	2.618	0.048	21.904	6.284
140134	2.618	0.037	16.943	6.283
140236	2.617	0.04	18.256	6.28
140336	2.617	0.043	19.278	6.28
140436	2.612	0.045	20.153	6.27
140537	2.611	0.046	20.737	6.266
140637	2.61	0.047	21.466	6.263
140737	2.606	0.05	22.487	6.253
140839	2.605	0.051	22.925	6.251
140940	2.602	0.054	24.384	6.244
141041	2.595	0.05	22.487	6.228
141142	2.595	0.038	17.089	6.228
141243	2.593	0.041	18.402	6.224
141344	2.587	0.043	19.569	6.208
141444	2.588	0.045	20.153	6.212
141544	2.587	0.048	21.612	6.209
141645	2.586	0.049	22.195	6.205
141746	2.587	0.051	22.925	6.208
141847	2.579	0.051	23.217	6.189
141947	2.577	0.054	24.238	6.185
142048	2.576	0.055	24.675	6.183
142148	2.573	0.037	16.798	6.175
142248	2.569	0.04	18.256	6.167
142348	2.567	0.042	18.84	6.16
142448	2.562	0.044	19.861	6.149
142548	2.563	0.047	21.466	6.151
142648	2.561	0.047	21.174	6.146
142748	2.56	0.05	22.487	6.144
142849	2.558	0.05	22.487	6.14
142949	2.555	0.052	23.654	6.132
143050	2.548	0.036	16.36	6.116
143150	2.547	0.039	17.673	6.114
143250	2.546	0.042	19.132	6.11
143350	2.545	0.044	19.861	6.107
143450	2.543	0.046	21.028	6.102
143550	2.54	0.049	22.049	6.096
143651	2.538	0.05	22.487	6.091
143751	2.535	0.051	23.217	6.083
143852	2.534	0.053	24.092	6.081
143952	2.532	0.055	24.675	6.076
144052	2.524	0.034	15.339	6.058
144152	2.523	0.039	17.673	6.054
144252	2.52	0.042	19.132	6.049
144352	2.517	0.044	20.007	6.042
144453	2.518	0.046	20.591	6.044
144554	2.516	0.047	21.32	6.037
144654	2.513	0.05	22.779	6.03
144754	2.511	0.052	23.362	6.026
144854	2.508	0.053	23.8	6.019
144955	2.503	0.054	24.53	6.007
145055	2.5	0.034	15.485	5.999
145156	2.496	0.038	17.381	5.99
145256	2.495	0.042	18.84	5.989
145356	2.493	0.044	19.861	5.982
145456	2.489	0.046	20.591	5.973
145556	2.491	0.047	21.466	5.978
145657	2.486	0.05	22.633	5.965
145758	2.481	0.05	22.633	5.955
145858	2.482	0.053	23.8	5.958
145959	2.481	0.054	24.53	5.955
146059	2.47	0.037	16.652	5.927
146159	2.471	0.038	17.235	5.931
146259	2.469	0.04	18.256	5.925
146360	2.468	0.043	19.569	5.923
146461	2.466	0.045	20.299	5.918
146561	2.463	0.047	21.174	5.912
146661	2.462	0.049	22.341	5.908
146761	2.459	0.05	22.779	5.901
146861	2.457	0.053	23.946	5.896
146961	2.454	0.054	24.53	5.89
147061	2.448	0.037	16.652	5.876
147161	2.447	0.04	18.256	5.872
147261	2.445	0.042	18.84	5.867
147361	2.442	0.044	19.861	5.861
147461	2.439	0.045	20.153	5.855
147561	2.438	0.048	21.758	5.85
147661	2.436	0.049	22.341	5.846
147761	2.433	0.05	22.633	5.839
147862	2.431	0.053	23.946	5.835
147962	2.429	0.054	24.53	5.829
148062	2.423	0.036	16.068	5.816
148162	2.422	0.041	18.402	5.812
148263	2.419	0.042	18.84	5.807
148364	2.418	0.044	20.007	5.804
148465	2.416	0.046	20.882	5.799
148566	2.414	0.048	21.758	5.793
148668	2.413	0.05	22.633	5.79
148768	2.408	0.052	23.362	5.778
148869	2.408	0.053	23.946	5.779
148969	2.406	0.053	23.8	5.773
149070	2.4	0.037	16.943	5.759
149171	2.398	0.04	17.965	5.754
149272	2.396	0.041	18.694	5.751
149372	2.395	0.044	19.861	5.747
149472	2.392	0.046	20.737	5.741
149572	2.39	0.048	21.758	5.737
149674	2.388	0.05	22.779	5.73
149774	2.385	0.05	22.779	5.723
149874	2.384	0.052	23.654	5.721
149975	2.382	0.055	24.675	5.717
150075	2.376	0.035	15.63	5.701
150175	2.373	0.038	17.235	5.696
150276	2.372	0.04	18.256	5.693
150376	2.37	0.044	19.715	5.689
150476	2.368	0.046	20.737	5.684
150576	2.368	0.047	21.174	5.684
150676	2.368	0.048	21.758	5.682
150776	2.363	0.05	22.487	5.672
150876	2.361	0.052	23.362	5.667
150976	2.352	0.05	22.487	5.646
151076	2.353	0.037	16.943	5.647
151176	2.351	0.04	18.256	5.642
151276	2.351	0.043	19.278	5.643
151377	2.348	0.046	20.591	5.634
151477	2.346	0.045	20.445	5.629
151579	2.343	0.048	21.758	5.623
151679	2.343	0.05	22.779	5.624
151779	2.339	0.052	23.362	5.613
151879	2.338	0.054	24.238	5.611
151979	2.329	0.05	22.487	5.588
152079	2.326	0.038	17.089	5.583
152179	2.326	0.04	17.965	5.582
152279	2.325	0.042	19.132	5.579
152379	2.326	0.045	20.299	5.581
152479	2.322	0.046	20.737	5.572
152580	2.321	0.048	21.612	5.57
152680	2.315	0.05	22.633	5.556
152781	2.316	0.052	23.362	5.558
152881	2.31	0.053	24.092	5.544
152981	2.307	0.041	18.548	5.537
153081	2.304	0.037	16.798	5.53
153182	2.305	0.039	17.819	5.531
153282	2.303	0.043	19.424	5.527
153383	2.299	0.045	20.153	5.518
153484	2.297	0.046	20.737	5.513
153584	2.295	0.048	21.612	5.509
153684	2.293	0.05	22.487	5.504
153784	2.292	0.051	23.071	5.5
153884	2.289	0.053	23.8	5.495
153984	2.283	0.042	18.84	5.48
154084	2.282	0.037	16.943	5.476
154185	2.279	0.04	18.111	5.469
154286	2.277	0.044	19.715	5.464
154387	2.276	0.045	20.153	5.462
154488	2.274	0.046	21.028	5.458
154590	2.271	0.049	22.049	5.451
154690	2.271	0.049	22.341	5.451
154790	2.268	0.052	23.362	5.443
154890	2.266	0.052	23.508	5.439
154990	2.259	0.036	16.068	5.422
155091	2.255	0.039	17.819	5.413
155192	2.256	0.042	18.986	5.414
155292	2.254	0.044	19.861	5.41
155392	2.251	0.046	20.882	5.403
155492	2.251	0.048	21.758	5.402
155592	2.249	0.049	22.049	5.399
155692	2.246	0.049	22.341	5.39
155792	2.248	0.054	24.238	5.394
155892	2.238	0.034	15.339	5.37
155992	2.236	0.038	17.089	5.366
156093	2.234	0.041	18.402	5.361
156193	2.229	0.043	19.424	5.35
156293	2.229	0.045	20.299	5.349
156394	2.227	0.047	21.174	5.345
156495	2.225	0.048	21.904	5.339
156595	2.222	0.051	22.925	5.334
156695	2.22	0.052	23.508	5.329
156795	2.214	0.035	15.63	5.314
156895	2.213	0.038	17.089	5.311
156995	2.211	0.04	18.256	5.307
157096	2.208	0.043	19.278	5.298
157196	2.206	0.045	20.445	5.294
157296	2.203	0.047	21.32	5.287
157397	2.2	0.049	22.195	5.281
157498	2.198	0.051	22.925	5.276
157598	2.193	0.051	22.925	5.263
157699	2.19	0.037	16.652	5.257
157799	2.188	0.04	17.965	5.252
157899	2.188	0.042	19.132	5.251
158000	2.183	0.045	20.299	5.24
158100	2.181	0.045	20.445	5.235
158201	2.179	0.048	21.904	5.229
158301	2.177	0.049	22.195	5.225
158401	2.178	0.051	23.071	5.227
158501	2.175	0.053	24.092	5.219
158601	2.168	0.038	17.381	5.203
158702	2.169	0.037	16.943	5.206
158802	2.166	0.039	17.527	5.198
158902	2.161	0.041	18.694	5.187
159002	2.161	0.043	19.569	5.187
159102	2.159	0.045	20.445	5.181
159202	2.155	0.047	21.466	5.172
159302	2.155	0.047	21.32	5.173
159402	2.153	0.05	22.779	5.167
159502	2.151	0.052	23.508	5.163
159603	2.147	0.049	22.049	5.152
159704	2.147	0.036	16.068	5.152
159804	2.142	0.039	17.819	5.141
159904	2.139	0.041	18.694	5.134
160004	2.14	0.044	19.861	5.136
160104	2.134	0.045	20.445	5.122
160204	2.137	0.047	21.466	5.129
160304	2.133	0.048	21.612	5.119
160404	2.132	0.05	22.633	5.116
160505	2.13	0.051	23.217	5.112
160605	2.126	0.053	23.946	5.102
160706	2.121	0.033	14.755	5.092
160806	2.12	0.036	16.214	5.088
160906	2.118	0.039	17.819	5.082
161006	2.116	0.041	18.402	5.078
161107	2.114	0.044	19.715	5.074
161207	2.112	0.045	20.445	5.07
161309	2.111	0.047	21.32	5.066
161409	2.109	0.049	22.049	5.061
161509	2.108	0.049	22.049	5.058
161609	2.105	0.051	23.071	5.051
161709	2.103	0.052	23.362	5.047
161810	2.101	0.054	24.53	5.042
161911	2.1	0.055	24.821	5.04
162011	2.091	0.033	15.047	5.019
162112	2.09	0.037	16.798	5.016
162212	2.088	0.039	17.673	5.01
162312	2.086	0.041	18.548	5.007
162413	2.084	0.044	19.715	5.003
162513	2.081	0.044	19.861	4.995
162613	2.078	0.046	21.028	4.988
162714	2.079	0.048	21.758	4.989
162814	2.077	0.05	22.487	4.984
162914	2.075	0.051	23.217	4.981
163014	2.071	0.033	14.755	4.97
163114	2.069	0.036	16.36	4.966
163215	2.067	0.039	17.527	4.961
163315	2.064	0.041	18.548	4.953
163415	2.063	0.042	19.132	4.951
163516	2.063	0.046	20.591	4.952
163616	2.06	0.047	21.174	4.943
163716	2.054	0.049	22.049	4.93
163817	2.055	0.051	22.925	4.933
163917	2.053	0.051	23.217	4.928
164018	2.047	0.042	18.986	4.913
164118	2.045	0.035	15.922	4.909
164218	2.043	0.039	17.819	4.903
164318	2.042	0.04	18.256	4.9
164418	2.04	0.043	19.278	4.896
164519	2.036	0.044	20.007	4.887
164619	2.035	0.046	20.591	4.883
164719	2.033	0.048	21.758	4.879
164819	2.03	0.05	22.633	4.872
164919	2.028	0.05	22.633	4.868
165019	2.023	0.034	15.339	4.856
165119	2.021	0.038	17.381	4.85
165219	2.019	0.04	18.111	4.845
165320	2.017	0.043	19.278	4.842
165420	2.016	0.044	19.861	4.838
165521	2.013	0.046	20.882	4.832
165622	2.014	0.048	21.612	4.835
165724	2.009	0.049	22.341	4.821
165824	2.007	0.052	23.508	4.817
165924	2.004	0.052	23.362	4.811
166025	1.999	0.035	15.776	4.797
166125	1.997	0.038	17.089	4.792
166226	1.993	0.04	18.111	4.784
166326	1.992	0.043	19.278	4.78
166426	1.99	0.046	20.591	4.776
166526	1.989	0.047	21.32	4.773
166626	1.984	0.048	21.758	4.763
166727	1.983	0.049	22.341	4.76
166828	1.981	0.052	23.508	4.754
166928	1.979	0.051	23.071	4.749
167028	1.974	0.037	16.652	4.737
167129	1.972	0.039	17.819	4.732
167230	1.969	0.041	18.548	4.725
167331	1.969	0.043	19.424	4.725
167431	1.964	0.045	20.299	4.713
167532	1.962	0.046	21.028	4.709
167632	1.962	0.049	22.195	4.708
167732	1.958	0.05	22.779	4.7
167833	1.957	0.052	23.362	4.697
167933	1.947	0.047	21.466	4.674
168033	1.948	0.037	16.652	4.676
168133	1.948	0.039	17.819	4.674
168233	1.948	0.041	18.402	4.675
168334	1.943	0.043	19.569	4.663
168434	1.942	0.045	20.299	4.661
168535	1.941	0.047	21.466	4.659
168635	1.939	0.049	22.049	4.653
168735	1.938	0.051	22.925	4.65
168835	1.932	0.053	23.8	4.638
168936	1.929	0.036	16.068	4.629
169036	1.929	0.038	17.089	4.629
169137	1.924	0.041	18.402	4.619
169237	1.923	0.042	18.986	4.615
169337	1.923	0.045	20.299	4.616
169437	1.919	0.046	20.591	4.605
169538	1.918	0.047	21.466	4.604
169638	1.915	0.048	21.758	4.596
169738	1.914	0.051	23.071	4.593
169838	1.91	0.051	23.217	4.585
169939	1.909	0.053	23.946	4.581
170039	1.907	0.054	24.53	4.578
170139	1.9	0.043	19.424	4.559
170239	1.899	0.036	16.068	4.557
170340	1.897	0.038	17.381	4.554
170441	1.895	0.041	18.694	4.548
170541	1.894	0.043	19.424	4.545
170642	1.891	0.045	20.153	4.538
170742	1.891	0.047	21.32	4.538
170842	1.886	0.048	21.904	4.526
170943	1.883	0.05	22.633	4.52
171043	1.881	0.052	23.362	4.515
171144	1.875	0.037	16.943	4.5
171245	1.873	0.036	16.506	4.495
171345	1.867	0.039	17.673	4.482
171445	1.87	0.042	18.986	4.487
171547	1.868	0.044	19.861	4.484
171648	1.866	0.046	20.591	4.478
171748	1.863	0.047	21.32	4.472
171849	1.862	0.048	21.904	4.469
171949	1.861	0.051	23.217	4.466
172049	1.859	0.052	23.654	4.461
172149	1.857	0.053	23.946	4.458
172250	1.851	0.035	15.63	4.442
172351	1.85	0.037	16.652	4.44
172451	1.846	0.04	17.965	4.43
172552	1.845	0.041	18.694	4.428
172652	1.843	0.044	20.007	4.424
172752	1.841	0.045	20.445	4.417
172854	1.839	0.047	21.32	4.414
172954	1.837	0.05	22.487	4.41
173054	1.834	0.05	22.633	4.403
173154	1.833	0.051	23.071	4.398
173254	1.831	0.051	23.071	4.394
173354	1.824	0.033	15.047	4.379
173455	1.823	0.037	16.798	4.376
173555	1.821	0.04	17.965	4.371
173655	1.817	0.041	18.402	4.362
173755	1.817	0.043	19.278	4.36
173855	1.816	0.045	20.445	4.358
173955	1.812	0.047	21.32	4.349
174055	1.81	0.047	21.466	4.343
174155	1.81	0.05	22.487	4.345
174255	1.807	0.051	22.925	4.336
174356	1.805	0.051	23.217	4.331
174456	1.802	0.052	23.362	4.324
174557	1.801	0.051	23.217	4.322
174657	1.794	0.035	15.63	4.306
174757	1.794	0.037	16.798	4.305
174858	1.791	0.038	17.381	4.298
174959	1.789	0.042	18.986	4.294
175060	1.786	0.044	19.715	4.287
175161	1.785	0.046	20.591	4.283
175261	1.782	0.047	21.466	4.276
175362	1.78	0.049	22.341	4.272
175462	1.778	0.05	22.779	4.266
175562	1.775	0.051	23.217	4.261
175662	1.773	0.053	23.8	4.256
175763	1.771	0.054	24.53	4.251
175863	1.769	0.056	25.113	4.246
175963	1.763	0.033	14.755	4.23
176064	1.762	0.036	16.068	4.228
176164	1.76	0.038	17.381	4.224
176264	1.757	0.041	18.402	4.218
176364	1.755	0.041	18.402	4.213
176464	1.753	0.044	20.007	4.208
176564	1.75	0.045	20.299	4.199
176665	1.748	0.048	21.612	4.196
176765	1.746	0.049	22.049	4.191
176865	1.743	0.05	22.779	4.184
176966	1.742	0.052	23.508	4.181
177066	1.739	0.053	24.092	4.173
177166	1.738	0.056	25.113	4.171
177267	1.729	0.032	14.609	4.149
177368	1.727	0.036	16.506	4.146
177469	1.726	0.038	17.235	4.142
177570	1.726	0.041	18.548	4.143
177670	1.722	0.043	19.278	4.132
177771	1.721	0.045	20.153	4.131
177872	1.72	0.046	20.882	4.127
177972	1.717	0.048	21.758	4.121
178072	1.714	0.047	21.466	4.115
178172	1.713	0.051	22.925	4.111
178273	1.71	0.052	23.508	4.105
178373	1.709	0.053	23.8	4.102
178473	1.702	0.035	15.776	4.085
178573	1.701	0.037	16.798	4.083
178674	1.699	0.039	17.673	4.078
178774	1.697	0.041	18.402	4.073
178874	1.696	0.043	19.424	4.07
178974	1.692	0.045	20.445	4.06
179074	1.69	0.046	21.028	4.057
179174	1.688	0.048	21.758	4.052
179274	1.686	0.051	23.071	4.047
179375	1.684	0.052	23.362	4.042
179475	1.679	0.034	15.193	4.03
179575	1.678	0.037	16.652	4.026
179675	1.676	0.04	17.965	4.023
179775	1.674	0.041	18.694	4.016
179876	1.673	0.044	19.861	4.015
179977	1.669	0.045	20.445	4.006
180079	1.667	0.047	21.32	4
180179	1.666	0.047	21.466	3.999
180279	1.662	0.049	22.341	3.989
180379	1.66	0.052	23.362	3.985
180481	1.654	0.041	18.694	3.97
180581	1.654	0.035	15.63	3.969
180681	1.651	0.038	17.235	3.962
180781	1.652	0.04	18.256	3.964
180882	1.649	0.042	19.132	3.958
180983	1.646	0.045	20.153	3.951
181083	1.644	0.046	20.737	3.946
181184	1.642	0.046	20.882	3.941
181286	1.64	0.049	22.341	3.935
181386	1.64	0.05	22.487	3.935
181486	1.636	0.052	23.508	3.927
181587	1.633	0.053	23.8	3.92
181688	1.632	0.054	24.53	3.916
181789	1.622	0.043	19.424	3.893
181889	1.619	0.035	15.922	3.886
181989	1.621	0.038	17.235	3.889
182089	1.619	0.039	17.819	3.886
182189	1.615	0.042	18.84	3.877
182289	1.615	0.044	19.715	3.876
182389	1.613	0.046	20.591	3.872
182489	1.61	0.046	20.737	3.864
182589	1.607	0.047	21.466	3.858
182689	1.607	0.05	22.633	3.857
182789	1.604	0.05	22.779	3.848
182889	1.601	0.051	23.217	3.843
182989	1.601	0.053	24.092	3.843
183089	1.598	0.054	24.53	3.835
183189	1.588	0.05	22.633	3.811
183289	1.588	0.034	15.485	3.811
183389	1.586	0.037	16.652	3.807
183489	1.585	0.039	17.673	3.805
183589	1.581	0.041	18.548	3.795
183690	1.579	0.042	19.132	3.79
183791	1.579	0.044	19.861	3.79
183891	1.575	0.047	21.32	3.781
183992	1.576	0.047	21.32	3.782
184092	1.572	0.048	21.904	3.773
184194	1.571	0.05	22.633	3.77
184294	1.562	0.051	22.925	3.749
184394	1.561	0.035	15.776	3.747
184494	1.56	0.037	16.652	3.743
184594	1.557	0.039	17.673	3.738
184694	1.557	0.04	17.965	3.736
184795	1.554	0.043	19.569	3.729
184896	1.552	0.046	20.591	3.725
184997	1.55	0.047	21.174	3.721
185098	1.549	0.047	21.466	3.718
185200	1.548	0.05	22.633	3.716
185301	1.546	0.05	22.779	3.711
185402	1.542	0.034	15.485	3.701
185502	1.539	0.037	16.798	3.694
185602	1.537	0.04	18.111	3.689
185702	1.535	0.041	18.694	3.683
185802	1.532	0.043	19.569	3.676
185903	1.529	0.045	20.153	3.669
186004	1.527	0.046	21.028	3.666
186104	1.526	0.048	21.758	3.663
186204	1.528	0.048	21.904	3.668
186305	1.524	0.051	22.925	3.657
186406	1.521	0.053	23.946	3.651
186506	1.515	0.036	16.214	3.637
186607	1.515	0.035	15.922	3.635
186708	1.513	0.037	16.798	3.63
186809	1.513	0.039	17.819	3.632
186909	1.509	0.041	18.694	3.621
187009	1.507	0.043	19.278	3.618
187109	1.505	0.045	20.445	3.612
187209	1.503	0.047	21.32	3.608
187310	1.5	0.048	21.612	3.601
187410	1.499	0.049	22.341	3.598
187511	1.496	0.05	22.633	3.591
187612	1.491	0.034	15.485	3.578
187712	1.489	0.037	16.652	3.574
187812	1.486	0.039	17.819	3.567
187912	1.486	0.04	18.256	3.567
188012	1.485	0.043	19.278	3.564
188112	1.483	0.044	19.715	3.558
188212	1.48	0.046	20.882	3.552
188312	1.478	0.048	21.758	3.547
188412	1.475	0.049	22.341	3.54
188512	1.474	0.051	23.071	3.538
188612	1.472	0.052	23.654	3.533
188712	1.469	0.053	23.946	3.526
188813	1.463	0.032	14.463	3.511
188913	1.46	0.035	15.922	3.504
189014	1.46	0.038	17.235	3.504
189114	1.456	0.04	18.111	3.494
189214	1.454	0.042	18.986	3.489
189314	1.453	0.045	20.299	3.488
189414	1.449	0.046	20.591	3.478
189514	1.446	0.048	21.612	3.472
189614	1.445	0.049	22.195	3.469
189714	1.445	0.05	22.633	3.467
189815	1.438	0.034	15.339	3.451
189915	1.436	0.037	16.652	3.445
190015	1.434	0.039	17.527	3.441
190115	1.432	0.042	18.84	3.437
190215	1.429	0.043	19.424	3.429
190315	1.426	0.045	20.299	3.423
190416	1.426	0.047	21.32	3.421
190516	1.423	0.048	21.904	3.416
190616	1.422	0.049	22.341	3.413
190716	1.42	0.051	23.217	3.407
190816	1.418	0.052	23.508	3.403
190917	1.408	0.045	20.153	3.379
191018	1.407	0.034	15.339	3.378
191118	1.406	0.036	16.506	3.373
191218	1.403	0.038	17.381	3.367
191319	1.401	0.041	18.402	3.362
191419	1.398	0.042	18.986	3.356
191519	1.397	0.044	19.861	3.352
191619	1.394	0.046	20.882	3.345
191719	1.392	0.047	21.32	3.341
191819	1.39	0.048	21.904	3.336
191919	1.387	0.05	22.487	3.33
192019	1.379	0.04	17.965	3.31
192119	1.38	0.035	15.63	3.313
192219	1.378	0.037	16.652	3.308
192319	1.376	0.039	17.527	3.303
192419	1.373	0.041	18.694	3.296
192520	1.374	0.043	19.424	3.297
192621	1.368	0.044	19.861	3.283
192722	1.368	0.046	20.882	3.283
192822	1.364	0.047	21.466	3.273
192922	1.364	0.049	22.341	3.273
193022	1.361	0.05	22.487	3.267
193122	1.359	0.051	23.071	3.261
193223	1.357	0.053	23.8	3.258
193324	1.354	0.053	23.946	3.25
193425	1.346	0.033	14.755	3.231
193525	1.346	0.035	15.922	3.23
193625	1.345	0.038	17.235	3.228
193727	1.342	0.04	17.965	3.221
193828	1.34	0.041	18.694	3.216
193928	1.337	0.043	19.569	3.21
194028	1.336	0.045	20.153	3.205
194128	1.334	0.045	20.445	3.201
194228	1.333	0.047	21.466	3.198
194329	1.33	0.048	21.904	3.193
194429	1.329	0.049	22.195	3.189
194530	1.326	0.051	23.071	3.184
194631	1.324	0.052	23.654	3.178
194732	1.316	0.051	23.217	3.16
194832	1.315	0.033	14.755	3.156
194932	1.313	0.035	15.922	3.151
195033	1.316	0.037	16.798	3.16
195133	1.312	0.039	17.673	3.148
195234	1.309	0.041	18.548	3.141
195334	1.306	0.043	19.424	3.133
195434	1.304	0.045	20.299	3.129
195534	1.303	0.045	20.445	3.128
195635	1.301	0.047	21.466	3.122
195735	1.298	0.047	21.174	3.115
195835	1.294	0.05	22.487	3.105
195935	1.293	0.051	23.071	3.102
196036	1.289	0.051	23.217	3.095
196136	1.286	0.03	13.734	3.086
196236	1.285	0.033	15.047	3.083
196336	1.283	0.036	16.506	3.08
196436	1.281	0.036	16.36	3.074
196536	1.278	0.041	18.548	3.067
196636	1.279	0.042	18.986	3.07
196736	1.276	0.043	19.424	3.061
196836	1.276	0.045	20.445	3.062
196936	1.273	0.046	21.028	3.056
197036	1.27	0.047	21.174	3.048
197136	1.27	0.048	21.612	3.047
197236	1.267	0.05	22.779	3.04
197336	1.265	0.049	22.341	3.036
197436	1.256	0.045	20.299	3.013
197536	1.255	0.033	14.901	3.013
197636	1.254	0.035	15.776	3.009
197736	1.249	0.037	16.652	2.997
197836	1.249	0.039	17.527	2.999
197936	1.248	0.042	18.84	2.996
198036	1.245	0.042	19.132	2.989
198137	1.244	0.044	20.007	2.985
198237	1.241	0.044	20.007	2.978
198337	1.237	0.047	21.32	2.969
198438	1.235	0.048	21.612	2.965
198539	1.233	0.05	22.633	2.96
198639	1.231	0.052	23.362	2.954
198739	1.228	0.052	23.362	2.948
198839	1.221	0.031	14.026	2.93
198939	1.219	0.034	15.485	2.927
199039	1.217	0.036	16.506	2.921
199139	1.215	0.038	17.381	2.916
199239	1.213	0.041	18.548	2.91
199339	1.21	0.042	18.84	2.905
199439	1.209	0.045	20.153	2.901
199539	1.207	0.045	20.299	2.897
199639	1.205	0.046	20.882	2.892
199739	1.202	0.049	22.049	2.884
199840	1.2	0.05	22.633	2.879
199941	1.198	0.051	22.925	2.876
200041	1.198	0.052	23.508	2.875
200141	1.189	0.039	17.819	2.855
200241	1.189	0.033	14.901	2.854
200341	1.186	0.036	16.214	2.847
200442	1.185	0.038	17.381	2.844
[truncated: 4,576 more rows]

## Sheet: screw1
Time [msec]	Potentiometer [V]	Force sensor [V]	Pull-out force [N]	Pull-out distance [mm]
0	5.011	0.009	4.105	12.027
101	5.012	0.009	3.96	12.029
202	5.011	0.008	3.814	12.027
303	5.012	0.009	3.96	12.028
404	5.011	0.008	3.814	12.027
505	5.011	0.009	3.96	12.027
605	5.012	0.009	4.105	12.028
706	5.013	0.009	3.96	12.03
806	5.012	0.01	4.397	12.029
906	5.011	0.009	3.96	12.027
1007	5.012	0.009	3.96	12.028
1108	5.011	0.009	3.96	12.027
1208	5.011	0.009	3.96	12.027
1308	5.011	0.009	4.105	12.027
1408	5.012	0.009	3.96	12.028
1509	5.012	0.008	3.668	12.028
1609	5.011	0.009	4.105	12.027
1710	5.011	0.008	3.814	12.027
1810	5.012	0.009	3.96	12.028
1910	5.012	0.009	4.251	12.028
2010	5.012	0.009	3.96	12.029
2110	5.012	0.009	3.96	12.029
2210	5.012	0.008	3.814	12.028
2311	5.012	0.009	4.105	12.028
2411	5.012	0.008	3.814	12.028
2511	5.011	0.008	3.522	12.027
2611	5.011	0.009	3.96	12.027
2711	5.012	0.008	3.668	12.029
2811	5.011	0.008	3.814	12.027
2912	5.011	0.008	3.668	12.027
3012	5.013	0.009	4.105	12.03
3112	5.011	0.009	4.251	12.027
3213	5.011	0.009	4.251	12.027
3313	5.011	0.009	3.96	12.027
3413	5.011	0.009	3.96	12.027
3513	5.012	0.009	4.251	12.028
3613	5.011	0.008	3.668	12.027
3713	5.012	0.009	3.96	12.028
3813	5.011	0.009	3.96	12.027
3913	5.012	0.007	3.376	12.028
4013	5.011	0.008	3.668	12.027
4113	5.012	0.008	3.814	12.029
4213	5.011	0.009	4.251	12.027
4314	5.012	0.008	3.814	12.029
4415	5.011	0.008	3.814	12.027
4515	5.011	0.009	4.251	12.027
4615	5.011	0.009	3.96	12.027
4715	5.013	0.009	4.251	12.03
4815	5.012	0.009	4.251	12.028
4916	5.012	0.009	3.96	12.028
5016	5.011	0.008	3.814	12.027
5116	5.011	0.009	3.96	12.027
5216	5.011	0.01	4.397	12.027
5317	5.011	0.01	4.397	12.027
5417	5.011	0.009	4.251	12.027
5517	5.011	0.009	4.251	12.027
5618	5.012	0.01	4.397	12.029
5718	5.012	0.009	4.105	12.03
5818	5.011	0.01	4.397	12.027
5918	5.012	0.009	3.96	12.028
6018	5.012	0.009	4.251	12.028
6118	5.011	0.01	4.397	12.027
6218	5.012	0.009	4.105	12.028
6318	5.012	0.01	4.397	12.028
6418	5.011	0.008	3.814	12.027
6519	5.012	0.009	4.251	12.029
6619	5.011	0.009	4.105	12.027
6720	5.011	0.009	4.105	12.027
6820	5.012	0.009	4.251	12.028
6920	5.012	0.009	3.96	12.028
7022	5.012	0.008	3.668	12.028
7122	5.011	0.009	3.96	12.027
7223	5.012	0.009	4.251	12.028
7324	5.011	0.009	4.105	12.027
7424	5.012	0.008	3.668	12.03
7524	5.012	0.008	3.668	12.029
7624	5.012	0.009	3.96	12.028
7724	5.011	0.009	4.251	12.027
7824	5.011	0.009	4.105	12.027
7924	5.012	0.008	3.814	12.028
8024	5.011	0.01	4.397	12.027
8124	5.011	0.009	4.105	12.027
8224	5.011	0.009	4.251	12.027
8324	5.011	0.009	4.251	12.027
8424	5.011	0.01	4.397	12.027
8524	5.012	0.01	4.543	12.029
8624	5.012	0.01	4.397	12.028
8725	5.012	0.01	4.397	12.028
8826	5.012	0.008	3.814	12.028
8927	5.011	0.01	4.689	12.026
9027	5.011	0.01	4.543	12.027
9127	5.011	0.01	4.397	12.027
9227	5.011	0.009	4.251	12.027
9327	5.012	0.009	4.251	12.03
9427	5.011	0.009	4.251	12.027
9527	5.011	0.009	4.251	12.027
9627	5.012	0.009	3.96	12.029
9727	5.011	0.009	4.105	12.027
9828	5.012	0.009	4.105	12.028
9928	5.011	0.009	4.251	12.027
10028	5.012	0.009	4.105	12.029
10128	5.011	0.009	3.96	12.027
10228	5.012	0.009	4.105	12.029
10328	5.012	0.009	3.96	12.029
10428	5.012	0.009	4.105	12.028
10528	5.012	0.009	4.251	12.028
10628	5.012	0.009	4.251	12.028
10728	5.011	0.01	4.397	12.026
10829	5.012	0.008	3.814	12.028
10929	5.012	0.009	3.96	12.028
11029	5.011	0.009	4.251	12.027
11130	5.011	0.009	4.105	12.027
11230	5.011	0.009	4.251	12.027
11330	5.012	0.009	3.96	12.028
11430	5.012	0.01	4.397	12.028
11530	5.012	0.009	4.105	12.029
11631	5.012	0.009	4.251	12.028
11732	5.013	0.009	3.96	12.03
11833	5.012	0.009	3.96	12.028
11933	5.011	0.009	4.251	12.027
12033	5.011	0.009	4.251	12.027
12134	5.011	0.009	4.251	12.027
12234	5.011	0.009	4.251	12.026
12334	5.012	0.01	4.397	12.029
12434	5.011	0.009	3.96	12.027
12534	5.012	0.009	4.251	12.028
12635	5.011	0.009	4.105	12.027
12735	5.012	0.01	4.543	12.028
12835	5.012	0.009	4.251	12.028
12935	5.011	0.009	4.105	12.026
13036	5.012	0.008	3.814	12.029
13136	5.012	0.007	3.23	12.028
13237	5.012	0.01	4.397	12.029
13337	5.012	0.009	4.105	12.029
13438	5.012	0.009	4.251	12.03
13538	5.012	0.009	4.105	12.029
13639	5.011	0.008	3.814	12.027
13739	5.011	0.009	4.251	12.026
13839	5.011	0.009	3.96	12.027
13939	5.011	0.009	3.96	12.027
14039	5.012	0.009	4.251	12.03
14140	5.011	0.009	4.105	12.026
14240	5.012	0.009	3.96	12.028
14340	5.011	0.009	3.96	12.027
14441	5.011	0.009	4.251	12.027
14541	5.011	0.009	4.251	12.027
14641	5.012	0.009	3.96	12.029
14742	5.011	0.009	4.251	12.026
14842	5.011	0.009	4.105	12.026
14942	5.011	0.009	4.251	12.027
15042	5.012	0.009	4.251	12.03
15142	5.012	0.009	3.96	12.029
15242	5.012	0.009	4.251	12.029
15342	5.012	0.007	3.376	12.028
15443	5.012	0.008	3.814	12.028
15544	5.011	0.009	4.251	12.027
15644	5.011	0.009	4.105	12.027
15744	5.011	0.01	4.397	12.027
15844	5.011	0.009	3.96	12.027
15945	5.011	0.009	4.105	12.027
16045	5.012	0.009	4.251	12.03
16145	5.012	0.009	3.96	12.029
16245	5.011	0.01	4.543	12.027
16346	5.012	0.009	4.105	12.028
16446	5.012	0.009	4.105	12.028
16547	5.011	0.009	3.96	12.027
16647	5.011	0.009	4.105	12.026
16748	5.012	0.008	3.814	12.029
16848	5.011	0.009	4.105	12.027
16949	5.012	0.009	4.105	12.028
17049	5.011	0.009	3.96	12.027
17149	5.012	0.009	4.105	12.028
17249	5.011	0.009	4.105	12.027
17350	5.012	0.01	4.397	12.029
17450	5.011	0.011	5.127	12.027
17550	5.012	0.013	5.71	12.03
17651	5.012	0.013	5.856	12.029
17751	5.012	0.014	6.44	12.028
17851	5.012	0.015	6.585	12.029
17952	5.011	0.016	7.461	12.027
18053	5.011	0.016	7.461	12.027
18153	5.011	0.017	7.607	12.027
18253	5.012	0.017	7.898	12.029
18353	5.011	0.016	7.461	12.027
18454	5.011	0.018	8.044	12.026
18554	5.011	0.019	8.774	12.027
18654	5.011	0.019	8.482	12.027
18755	5.011	0.02	8.92	12.027
18855	5.011	0.02	9.211	12.026
18956	5.012	0.021	9.357	12.028
19056	5.012	0.021	9.503	12.03
19156	5.012	0.022	10.087	12.028
19256	5.012	0.023	10.233	12.03
19357	5.012	0.023	10.524	12.029
19457	5.011	0.024	10.816	12.027
19558	5.012	0.026	11.546	12.029
19658	5.013	0.026	11.546	12.03
19759	5.011	0.026	11.546	12.027
19861	5.011	0.028	12.859	12.027
19961	5.011	0.028	12.567	12.027
20061	5.012	0.03	13.442	12.03
20161	5.012	0.029	13.15	12.028
20261	5.011	0.031	14.026	12.027
20362	5.012	0.032	14.609	12.028
20462	5.011	0.033	14.755	12.027
20563	5.012	0.034	15.339	12.029
20663	5.012	0.035	15.776	12.028
20763	5.011	0.036	16.214	12.027
20863	5.011	0.037	16.798	12.027
20963	5.011	0.039	17.527	12.027
21063	5.011	0.039	17.673	12.027
21163	5.012	0.041	18.548	12.028
21263	5.011	0.042	18.986	12.027
21363	5.011	0.043	19.278	12.027
21463	5.011	0.044	19.861	12.027
21563	5.011	0.046	20.737	12.027
21663	5.012	0.046	20.882	12.03
21764	5.011	0.048	21.904	12.027
21864	5.011	0.049	22.049	12.027
21964	5.012	0.05	22.487	12.03
22065	5.011	0.051	23.217	12.027
22165	5.012	0.052	23.508	12.028
22265	5.012	0.053	24.092	12.029
22365	5.012	0.055	24.821	12.03
22466	5.012	0.056	25.259	12.028
22566	5.012	0.057	25.843	12.03
22667	5.011	0.059	26.572	12.027
22767	5.011	0.06	27.156	12.027
22868	5.011	0.061	27.739	12.027
22968	5.011	0.063	28.614	12.027
23068	5.011	0.065	29.198	12.027
23168	5.012	0.066	29.636	12.029
23269	5.011	0.066	30.073	12.027
23370	5.012	0.068	30.949	12.028
23471	5.011	0.071	31.97	12.027
23572	5.011	0.071	32.116	12.027
23672	5.012	0.073	32.845	12.028
23772	5.011	0.073	33.137	12.027
23872	5.013	0.076	34.304	12.03
23972	5.012	0.077	34.888	12.03
24072	5.012	0.078	35.471	12.028
24172	5.01	0.08	36.201	12.025
24274	5.012	0.082	37.222	12.029
24374	5.011	0.083	37.514	12.027
24475	5.011	0.085	38.243	12.027
24576	5.012	0.086	38.972	12.028
24676	5.011	0.088	39.702	12.027
24776	5.011	0.089	40.285	12.027
24876	5.011	0.09	40.577	12.027
24976	5.011	0.092	41.598	12.027
25077	5.012	0.093	42.182	12.03
25177	5.011	0.096	43.203	12.026
25277	5.011	0.097	44.078	12.026
25377	5.011	0.098	44.224	12.026
25478	5.012	0.1	45.391	12.029
25579	5.012	0.101	45.829	12.028
25679	5.011	0.103	46.558	12.027
25779	5.011	0.105	47.288	12.027
25879	5.011	0.107	48.601	12.026
25979	5.011	0.108	48.893	12.026
26079	5.011	0.11	49.622	12.027
26180	5.012	0.113	51.227	12.029
26280	5.011	0.113	51.227	12.027
26380	5.011	0.116	52.394	12.027
26480	5.013	0.117	53.123	12.03
26581	5.012	0.12	54.291	12.029
26681	5.011	0.122	55.312	12.027
26782	5.011	0.125	56.479	12.027
26883	5.011	0.127	57.354	12.027
26983	5.011	0.129	58.375	12.027
27084	5.012	0.132	59.542	12.028
27184	5.011	0.133	60.272	12.027
27285	5.012	0.136	61.439	12.03
27385	5.011	0.138	62.314	12.027
27486	5.011	0.14	63.335	12.027
27586	5.011	0.142	64.211	12.027
27686	5.01	0.143	64.794	12.025
27786	5.012	0.147	66.399	12.028
27886	5.011	0.15	67.712	12.026
27986	5.011	0.152	68.879	12.027
28086	5.011	0.154	69.609	12.027
28187	5.012	0.156	70.63	12.028
28288	5.01	0.159	71.943	12.025
28388	5.012	0.161	72.672	12.028
28488	5.012	0.163	73.839	12.029
28588	5.011	0.165	74.715	12.027
28688	5.011	0.169	76.319	12.027
28788	5.011	0.17	77.049	12.027
28889	5.011	0.173	78.362	12.027
28989	5.011	0.175	79.383	12.027
29090	5.012	0.177	80.258	12.028
29190	5.011	0.179	81.134	12.027
29290	5.011	0.181	82.009	12.027
29390	5.011	0.184	83.03	12.026
29490	5.011	0.185	83.906	12.027
29590	5.011	0.188	84.927	12.027
29690	5.011	0.189	85.656	12.027
29790	5.011	0.192	86.969	12.027
29890	5.011	0.195	88.136	12.027
29990	5.011	0.198	89.595	12.026
30092	5.012	0.199	90.179	12.029
30193	5.01	0.201	90.762	12.025
30294	5.011	0.205	92.659	12.027
30394	5.012	0.205	92.513	12.028
30494	5.011	0.209	94.409	12.027
30594	5.011	0.212	95.722	12.027
30695	5.011	0.214	96.744	12.027
30795	5.012	0.216	97.619	12.028
30895	5.011	0.218	98.494	12.027
30995	5.011	0.22	99.515	12.026
31096	5.011	0.223	100.828	12.027
31197	5.014	0.224	101.266	12.033
31297	5.012	0.227	102.579	12.028
31398	5.012	0.228	103.309	12.028
31499	5.011	0.231	104.476	12.027
31599	5.012	0.235	106.226	12.028
31700	5.012	0.235	106.372	12.028
31800	5.011	0.236	106.956	12.027
31900	5.012	0.24	108.415	12.028
32001	5.012	0.242	109.436	12.03
32102	5.012	0.245	110.603	12.029
32203	5.012	0.245	111.041	12.029
32304	5.011	0.248	112.062	12.027
32405	5.012	0.25	113.083	12.029
32505	5.012	0.253	114.25	12.028
32606	5.011	0.254	115.125	12.027
32706	5.011	0.256	115.855	12.027
32806	5.011	0.259	117.022	12.026
32906	5.011	0.26	117.605	12.027
33006	5.012	0.262	118.481	12.028
33107	5.012	0.264	119.356	12.029
33208	5.011	0.266	120.231	12.027
33308	5.012	0.268	121.107	12.03
33408	5.012	0.271	122.711	12.029
33508	5.011	0.271	122.711	12.027
33608	5.012	0.274	123.733	12.028
33708	5.012	0.274	124.17	12.028
33809	5.012	0.276	125.046	12.029
33909	5.011	0.279	126.067	12.027
34010	5.012	0.28	126.505	12.03
34110	5.011	0.283	127.818	12.027
34210	5.012	0.283	127.963	12.028
34311	5.011	0.284	128.547	12.027
34412	5.011	0.286	129.568	12.027
34512	5.011	0.287	130.006	12.027
34612	5.012	0.291	131.611	12.028
34712	5.012	0.291	131.465	12.028
34812	5.011	0.294	132.778	12.027
34912	5.011	0.295	133.507	12.027
35012	5.011	0.296	134.091	12.027
35112	5.012	0.297	134.382	12.029
35212	5.011	0.299	135.112	12.027
35312	5.011	0.301	135.987	12.027
35412	5.011	0.302	136.717	12.027
35512	5.012	0.304	137.446	12.028
35612	5.012	0.304	137.3	12.028
35713	5.011	0.308	139.197	12.027
35813	5.011	0.309	139.634	12.027
35914	5.011	0.311	140.656	12.027
36015	5.011	0.311	140.656	12.027
36115	5.011	0.313	141.677	12.027
36216	5.012	0.314	142.26	12.029
36318	5.012	0.317	143.282	12.03
36418	5.011	0.318	143.719	12.027
36518	5.011	0.321	145.032	12.027
36618	5.012	0.322	145.616	12.029
36718	5.012	0.323	146.053	12.029
36818	5.011	0.324	146.783	12.027
36918	5.011	0.326	147.366	12.027
37018	5.011	0.326	147.658	12.027
37118	5.011	0.329	148.825	12.027
37219	5.012	0.33	149.263	12.029
37320	5.012	0.332	149.992	12.028
37421	5.011	0.333	150.576	12.027
37521	5.011	0.335	151.451	12.026
37622	5.012	0.336	152.181	12.03
37722	5.011	0.337	152.472	12.027
37823	5.012	0.34	153.64	12.029
37923	5.011	0.34	153.785	12.027
38025	5.011	0.342	154.515	12.027
38125	5.011	0.343	154.952	12.027
38225	5.011	0.344	155.828	12.027
38325	5.012	0.345	156.265	12.03
38426	5.012	0.347	156.995	12.029
38526	5.011	0.348	157.433	12.027
38626	5.012	0.35	158.162	12.028
38726	5.011	0.351	158.746	12.027
38826	5.011	0.353	159.475	12.027
38926	5.011	0.354	160.204	12.027
39027	5.011	0.355	160.496	12.027
39127	5.011	0.357	161.517	12.027
39228	5.011	0.357	161.663	12.027
39328	5.011	0.358	162.101	12.027
39428	5.011	0.36	162.685	12.027
39529	5.011	0.36	162.685	12.027
39629	5.011	0.363	163.997	12.027
39730	5.012	0.364	164.727	12.03
39830	5.012	0.365	165.019	12.029
39930	5.011	0.366	165.748	12.027
40030	5.011	0.367	166.04	12.027
40130	5.012	0.369	166.769	12.029
40230	5.012	0.371	167.645	12.029
40330	5.012	0.372	168.228	12.028
40430	5.012	0.374	169.249	12.028
40530	5.011	0.375	169.541	12.027
40630	5.011	0.376	170.125	12.027
40730	5.011	0.376	170.271	12.027
40831	5.011	0.378	170.854	12.027
40931	5.012	0.379	171.438	12.029
41031	5.011	0.38	171.875	12.027
41131	5.011	0.383	173.042	12.027
41231	5.011	0.383	173.188	12.027
41331	5.012	0.384	173.772	12.028
41431	5.011	0.386	174.647	12.027
41532	5.011	0.388	175.523	12.027
41632	5.012	0.387	175.085	12.03
41732	5.012	0.39	176.544	12.029
41832	5.012	0.392	177.127	12.029
41932	5.012	0.393	177.565	12.028
42033	5.011	0.394	178.44	12.027
42133	5.012	0.396	179.024	12.028
42233	5.012	0.397	179.462	12.03
42333	5.012	0.398	180.045	12.028
42434	5.011	0.4	180.92	12.027
42535	5.011	0.401	181.358	12.027
42635	5.012	0.403	182.379	12.029
42735	5.011	0.404	182.963	12.027
42835	5.012	0.405	183.109	12.029
42936	5.011	0.407	184.13	12.027
43037	5.012	0.409	185.005	12.028
43137	5.011	0.41	185.443	12.027
43237	5.011	0.412	186.318	12.027
43337	5.011	0.413	186.61	12.027
43437	5.011	0.414	187.194	12.027
43538	5.012	0.416	188.069	12.029
43638	5.011	0.417	188.798	12.027
43738	5.011	0.419	189.528	12.027
43838	5.011	0.42	189.819	12.027
43938	5.012	0.422	190.841	12.029
44038	5.011	0.422	190.987	12.027
44138	5.012	0.424	191.716	12.029
44239	5.012	0.426	192.591	12.028
44339	5.011	0.427	193.029	12.027
44439	5.012	0.427	193.321	12.028
44540	5.012	0.429	194.05	12.028
44640	5.012	0.43	194.488	12.029
44740	5.011	0.43	194.634	12.027
44840	5.012	0.432	195.363	12.029
44941	5.011	0.432	195.509	12.027
45042	5.012	0.434	196.239	12.029
45143	5.011	0.435	196.822	12.026
45243	5.011	0.435	196.822	12.027
45344	5.012	0.438	197.989	12.03
45445	5.011	0.439	198.719	12.027
45545	5.011	0.44	199.156	12.027
45646	5.011	0.441	199.448	12.027
45747	5.011	0.442	199.886	12.027
45847	5.011	0.443	200.615	12.027
45947	5.012	0.444	200.907	12.029
46047	5.011	0.445	201.345	12.027
46147	5.012	0.447	202.074	12.028
46247	5.012	0.447	202.366	12.028
46347	5.011	0.448	202.803	12.027
46448	5.011	0.45	203.533	12.027
46548	5.011	0.452	204.262	12.027
46649	5.011	0.452	204.262	12.026
46750	4.999	0.453	204.846	11.999
46851	4.998	0.454	205.283	11.995
46951	4.996	0.455	206.013	11.991
47051	4.996	0.456	206.451	11.989
47151	4.993	0.458	207.034	11.982
47251	4.992	0.457	206.888	11.982
47351	4.99	0.46	208.055	11.977
47451	4.989	0.461	208.639	11.975
47551	4.988	0.462	208.931	11.97
47652	4.987	0.464	209.806	11.969
47753	4.986	0.465	210.244	11.966
47853	4.985	0.465	210.39	11.963
47954	4.982	0.466	210.973	11.958
48054	4.982	0.467	211.411	11.958
48154	4.98	0.468	211.703	11.952
48254	4.978	0.468	211.848	11.947
48355	4.977	0.47	212.432	11.944
48455	4.976	0.471	212.87	11.941
48555	4.975	0.471	213.161	11.939
48655	4.974	0.472	213.599	11.937
48755	4.972	0.473	213.891	11.932
48855	4.97	0.473	214.037	11.928
48955	4.969	0.474	214.474	11.926
49055	4.968	0.474	214.474	11.922
49156	4.967	0.475	214.912	11.921
49257	4.965	0.475	215.058	11.917
49357	4.963	0.477	215.641	11.912
49458	4.962	0.477	215.933	11.908
49559	4.961	0.478	216.371	11.906
49660	4.96	0.478	216.079	11.904
49760	4.959	0.48	216.954	11.9
49860	4.957	0.481	217.538	11.897
49960	4.956	0.481	217.684	11.894
50060	4.954	0.482	217.976	11.889
50160	4.954	0.482	218.122	11.889
50260	4.952	0.483	218.559	11.884
50360	4.95	0.483	218.413	11.88
50460	4.949	0.484	219.143	11.877
50560	4.947	0.485	219.289	11.872
50660	4.946	0.486	220.018	11.87
50760	4.945	0.487	220.164	11.867
50860	4.943	0.488	220.602	11.863
50961	4.941	0.489	221.039	11.859
51061	4.94	0.49	221.477	11.856
51161	4.939	0.49	221.477	11.854
51261	4.937	0.491	222.206	11.849
51361	4.935	0.491	222.06	11.845
51461	4.934	0.492	222.498	11.842
51561	4.933	0.493	222.79	11.839
51661	4.931	0.493	222.936	11.835
51761	4.929	0.493	222.936	11.83
51861	4.928	0.494	223.373	11.827
51962	4.928	0.494	223.665	11.826
52062	4.927	0.494	223.373	11.825
52162	4.924	0.495	223.811	11.818
52263	4.923	0.496	224.541	11.815
52364	4.922	0.497	224.832	11.812
52464	4.92	0.497	224.978	11.808
52564	4.918	0.497	224.978	11.803
52664	4.917	0.499	225.854	11.801
52764	4.915	0.499	225.562	11.795
52865	4.913	0.5	226.145	11.792
52965	4.912	0.5	226.291	11.79
53066	4.911	0.5	226.145	11.786
53166	4.909	0.501	226.729	11.78
53266	4.908	0.501	226.729	11.779
53367	4.906	0.502	227.167	11.773
53467	4.904	0.502	227.167	11.77
53567	4.903	0.501	226.729	11.768
53667	4.902	0.502	227.167	11.764
53768	4.899	0.503	227.75	11.759
53868	4.899	0.504	228.042	11.756
53968	4.898	0.505	228.48	11.754
54069	4.896	0.506	228.771	11.75
54169	4.894	0.506	229.063	11.746
54270	4.893	0.506	228.771	11.744
54370	4.892	0.506	228.917	11.742
54470	4.891	0.507	229.209	11.739
54571	4.889	0.507	229.501	11.735
54671	4.887	0.509	230.084	11.728
54772	4.886	0.509	230.084	11.726
54872	4.884	0.51	230.522	11.721
54972	4.883	0.51	230.668	11.719
55073	4.882	0.51	230.668	11.717
55173	4.879	0.511	231.105	11.71
55273	4.878	0.511	231.105	11.708
55374	4.877	0.511	230.96	11.704
55474	4.875	0.513	231.835	11.699
55574	4.873	0.513	231.835	11.696
55675	4.872	0.513	232.127	11.692
55776	4.871	0.514	232.564	11.691
55876	4.87	0.515	232.856	11.688
55977	4.868	0.516	233.44	11.683
56078	4.866	0.516	233.586	11.679
56178	4.865	0.517	233.731	11.676
56278	4.863	0.517	234.023	11.671
56379	4.861	0.519	234.607	11.667
56479	4.859	0.52	235.336	11.66
56579	4.857	0.519	234.753	11.657
56680	4.856	0.52	235.336	11.654
56780	4.855	0.52	235.19	11.651
56880	4.854	0.522	236.066	11.649
56981	4.852	0.522	236.212	11.646
57081	4.851	0.523	236.649	11.642
57181	4.849	0.523	236.649	11.638
57282	4.849	0.524	237.087	11.636
57382	4.846	0.525	237.67	11.631
57483	4.844	0.526	237.962	11.626
57583	4.843	0.527	238.4	11.623
57683	4.841	0.528	238.837	11.619
57783	4.84	0.528	238.983	11.616
57883	4.838	0.529	239.421	11.611
57983	4.837	0.53	239.567	11.609
58084	4.835	0.531	240.15	11.604
58184	4.833	0.532	240.734	11.599
58284	4.832	0.534	241.609	11.596
58384	4.83	0.535	242.047	11.592
58485	4.828	0.536	242.631	11.587
58585	4.827	0.536	242.339	11.584
58686	4.825	0.538	243.214	11.58
58786	4.823	0.539	243.944	11.575
58887	4.821	0.54	244.089	11.571
58988	4.82	0.54	244.381	11.568
59088	4.819	0.541	244.673	11.565
59188	4.817	0.543	245.548	11.56
59289	4.816	0.544	245.986	11.558
59390	4.814	0.545	246.424	11.554
59491	4.812	0.546	247.153	11.548
59592	4.81	0.546	247.007	11.545
59692	4.808	0.545	246.715	11.54
59793	4.807	0.548	247.882	11.536
59894	4.805	0.548	247.882	11.533
59995	4.804	0.548	247.882	11.529
60095	4.802	0.549	248.32	11.526
60196	4.801	0.55	248.758	11.523
60296	4.8	0.551	249.05	11.52
60396	4.8	0.55	248.758	11.52
60497	4.799	0.551	249.05	11.517
60597	4.797	0.551	249.05	11.513
60697	4.796	0.552	249.633	11.51
60798	4.795	0.551	249.341	11.507
60898	4.792	0.552	249.779	11.502
60998	4.791	0.552	249.487	11.499
61098	4.789	0.552	249.925	11.493
61198	4.786	0.552	249.487	11.486
61299	4.785	0.552	249.925	11.484
61399	4.783	0.552	249.779	11.479
61499	4.781	0.552	249.779	11.475
61599	4.779	0.552	249.925	11.47
61700	4.778	0.553	250.071	11.467
61800	4.776	0.553	250.071	11.462
61900	4.774	0.554	250.654	11.458
62000	4.772	0.555	250.946	11.453
62101	4.77	0.555	250.946	11.449
62201	4.769	0.554	250.8	11.445
62301	4.767	0.556	251.384	11.441
62402	4.764	0.554	250.654	11.433
62502	4.762	0.555	251.238	11.428
62602	4.76	0.556	251.384	11.425
62702	4.76	0.556	251.53	11.423
62802	4.758	0.556	251.53	11.418
62903	4.756	0.557	251.821	11.414
63004	4.754	0.557	252.113	11.41
63104	4.752	0.558	252.259	11.406
63204	4.75	0.558	252.551	11.4
63305	4.748	0.558	252.551	11.394
63405	4.746	0.558	252.551	11.39
63505	4.744	0.56	253.134	11.386
63605	4.743	0.56	253.134	11.383
63705	4.741	0.559	252.989	11.377
63806	4.739	0.56	253.426	11.373
63906	4.738	0.561	253.572	11.371
64006	4.735	0.561	253.572	11.363
64106	4.733	0.562	254.01	11.36
64206	4.731	0.562	254.156	11.356
64306	4.731	0.562	254.302	11.353
64406	4.729	0.563	254.739	11.349
64506	4.727	0.564	255.031	11.345
64607	4.726	0.564	255.323	11.342
64707	4.725	0.566	256.052	11.34
64808	4.724	0.566	256.052	11.338
64909	4.722	0.567	256.49	11.332
65009	4.72	0.567	256.636	11.328
65109	4.719	0.568	256.927	11.325
65209	4.716	0.567	256.49	11.319
65310	4.715	0.569	257.511	11.315
65411	4.714	0.57	257.803	11.315
65511	4.711	0.572	258.532	11.306
65611	4.71	0.572	258.678	11.303
65711	4.708	0.573	259.116	11.298
65812	4.706	0.573	259.408	11.294
65912	4.704	0.573	259.262	11.291
66014	4.701	0.575	260.137	11.284
66114	4.7	0.574	259.553	11.28
66214	4.698	0.576	260.429	11.276
66314	4.692	0.57	257.803	11.262
66416	4.69	0.567	256.344	11.256
66516	4.688	0.564	255.177	11.251
66616	4.686	0.565	255.469	11.247
66716	4.684	0.566	256.052	11.241
66816	4.682	0.566	256.052	11.236
66917	4.681	0.566	256.052	11.235
67017	4.679	0.567	256.636	11.229
67117	4.677	0.567	256.49	11.225
67217	4.675	0.568	256.782	11.22
67318	4.673	0.569	257.219	11.215
67418	4.671	0.569	257.511	11.21
67519	4.67	0.569	257.511	11.207
67619	4.668	0.571	258.24	11.202
67720	4.666	0.571	258.386	11.198
67820	4.662	0.57	257.657	11.189
67920	4.661	0.569	257.365	11.185
68020	4.66	0.569	257.511	11.183
68121	4.657	0.571	258.095	11.176
68221	4.654	0.571	258.095	11.171
68322	4.653	0.571	258.24	11.167
68422	4.651	0.572	258.678	11.163
68522	4.649	0.573	259.116	11.157
68622	4.647	0.573	259.262	11.154
68722	4.646	0.574	259.553	11.15
68822	4.643	0.575	260.283	11.143
68923	4.641	0.575	260.283	11.137
69023	4.64	0.576	260.429	11.135
69123	4.638	0.576	260.575	11.131
69223	4.637	0.577	260.866	11.128
69323	4.635	0.578	261.304	11.123
69423	4.633	0.578	261.596	11.12
69523	4.632	0.579	261.888	11.116
69623	4.63	0.58	262.471	11.111
69724	4.628	0.58	262.471	11.108
69824	4.625	0.581	262.763	11.101
69924	4.625	0.582	263.055	11.099
70024	4.622	0.582	263.346	11.094
70125	4.62	0.582	263.346	11.088
70225	4.618	0.583	263.784	11.082
70325	4.617	0.583	263.784	11.08
70425	4.613	0.583	263.784	11.071
70525	4.611	0.584	264.076	11.067
70625	4.609	0.582	263.492	11.062
70725	4.607	0.584	264.368	11.056
70825	4.605	0.584	264.368	11.053
70926	4.602	0.583	263.93	11.046
71026	4.601	0.584	264.076	11.043
71126	4.599	0.583	263.93	11.037
71226	4.597	0.584	264.076	11.032
71326	4.594	0.585	264.514	11.027
71426	4.593	0.584	264.076	11.023
71527	4.591	0.583	263.93	11.017
71627	4.589	0.584	264.222	11.013
71727	4.586	0.584	264.222	11.006
71827	4.586	0.585	264.659	11.006
71927	4.583	0.585	264.805	10.999
72028	4.582	0.585	264.659	10.997
72128	4.579	0.585	264.514	10.99
72228	4.577	0.586	265.097	10.985
72328	4.575	0.586	265.243	10.98
72429	4.573	0.587	265.535	10.975
72529	4.572	0.585	264.805	10.972
72630	4.568	0.586	265.243	10.963
72730	4.567	0.587	265.535	10.96
72830	4.564	0.586	265.243	10.955
72930	4.563	0.587	265.681	10.951
73031	4.561	0.588	266.118	10.947
73131	4.557	0.584	264.076	10.936
73231	4.555	0.582	263.492	10.932
73331	4.553	0.581	262.617	10.928
73431	4.551	0.581	262.763	10.922
73532	4.55	0.581	262.617	10.92
73633	4.547	0.581	262.909	10.914
73734	4.545	0.581	262.909	10.907
73834	4.543	0.581	262.763	10.904
73935	4.541	0.581	262.763	10.899
74035	4.538	0.582	263.055	10.892
74136	4.538	0.582	263.055	10.89
74236	4.534	0.582	263.492	10.881
74336	4.532	0.582	263.492	10.878
74436	4.53	0.583	263.93	10.873
74536	4.53	0.584	264.222	10.871
74636	4.527	0.584	264.368	10.866
74736	4.526	0.585	264.659	10.863
74836	4.524	0.585	264.514	10.857
74936	4.521	0.586	265.097	10.851
75036	4.52	0.586	265.097	10.847
75137	4.518	0.587	265.681	10.843
75237	4.516	0.587	265.681	10.838
75338	4.513	0.587	265.681	10.832
75438	4.512	0.587	265.681	10.828
75539	4.51	0.588	265.827	10.823
75640	4.509	0.588	266.118	10.821
75740	4.506	0.589	266.264	10.814
75840	4.504	0.589	266.41	10.809
75941	4.502	0.59	266.702	10.804
76041	4.5	0.589	266.41	10.799
76141	4.497	0.589	266.556	10.794
76241	4.495	0.589	266.556	10.789
76341	4.477	0.558	252.405	10.746
76441	4.475	0.555	250.946	10.741
76541	4.47	0.551	249.341	10.729
76642	4.466	0.548	247.882	10.719
76743	4.463	0.547	247.591	10.712
76844	4.46	0.547	247.591	10.704
76944	4.458	0.547	247.445	10.7
77045	4.456	0.547	247.299	10.695
77145	4.454	0.547	247.445	10.689
77245	4.451	0.547	247.591	10.681
77345	4.448	0.548	247.882	10.674
77445	4.446	0.548	247.737	10.671
77545	4.444	0.549	248.174	10.665
77645	4.442	0.55	248.758	10.661
77745	4.44	0.551	249.341	10.655
77845	4.438	0.552	249.779	10.652
77946	4.435	0.552	249.633	10.644
78047	4.433	0.552	249.779	10.64
78147	4.432	0.553	250.217	10.636
78248	4.429	0.554	250.508	10.63
78348	4.427	0.553	250.363	10.626
78448	4.425	0.556	251.53	10.62
78549	4.423	0.556	251.676	10.615
78649	4.42	0.558	252.259	10.608
78749	4.418	0.558	252.551	10.603
78849	4.416	0.559	252.697	10.599
78949	4.414	0.558	252.551	10.594
79050	4.413	0.559	252.989	10.592
79150	4.409	0.56	253.134	10.582
79250	4.408	0.561	253.572	10.578
79350	4.405	0.561	253.864	10.571
79450	4.403	0.562	254.302	10.568
79551	4.401	0.563	254.885	10.563
79651	4.398	0.562	254.447	10.556
79751	4.396	0.563	254.593	10.551
79852	4.394	0.564	255.177	10.547
79952	4.393	0.564	255.323	10.542
80053	4.39	0.565	255.469	10.537
80153	4.388	0.566	255.906	10.531
80254	4.385	0.566	256.052	10.524
80355	4.383	0.566	256.198	10.52
80455	4.382	0.567	256.344	10.517
80555	4.379	0.567	256.49	10.51
80655	4.376	0.567	256.636	10.503
80755	4.373	0.567	256.344	10.495
80855	4.37	0.565	255.469	10.487
80955	4.367	0.565	255.469	10.482
81055	4.364	0.563	254.885	10.475
81155	4.363	0.563	254.739	10.472
81255	4.359	0.563	254.739	10.462
81356	4.358	0.563	254.739	10.458
81457	4.355	0.562	254.302	10.452
81557	4.352	0.563	254.593	10.445
81657	4.35	0.563	254.739	10.44
81757	4.347	0.562	254.447	10.434
81858	4.346	0.562	254.447	10.43
81959	4.344	0.562	254.302	10.425
82059	4.343	0.563	254.593	10.422
82159	4.34	0.563	254.739	10.415
82259	4.338	0.562	254.447	10.411
82359	4.335	0.563	254.593	10.405
82459	4.333	0.563	254.593	10.4
82560	4.33	0.562	254.302	10.391
82660	4.328	0.563	254.593	10.387
82761	4.325	0.562	254.302	10.381
82862	4.323	0.563	254.739	10.375
82962	4.321	0.563	254.885	10.369
83062	4.319	0.563	254.739	10.366
83162	4.317	0.563	254.593	10.362
83262	4.315	0.563	254.885	10.357
83362	4.312	0.564	255.177	10.348
83462	4.31	0.565	255.469	10.345
83563	4.308	0.564	255.031	10.338
83663	4.305	0.565	255.469	10.332
83764	4.304	0.563	254.885	10.329
83864	4.302	0.564	255.323	10.325
83965	4.298	0.565	255.614	10.314
84065	4.296	0.565	255.469	10.31
84165	4.294	0.564	255.177	10.307
84266	4.291	0.566	256.052	10.299
84366	4.289	0.566	256.052	10.294
84467	4.287	0.567	256.49	10.288
84567	4.284	0.567	256.636	10.283
84668	4.282	0.566	256.198	10.277
84768	4.279	0.567	256.344	10.27
84868	4.279	0.567	256.344	10.269
84968	4.276	0.567	256.636	10.263
85068	4.275	0.569	257.365	10.26
85168	4.272	0.568	256.782	10.253
85269	4.27	0.568	257.073	10.248
85369	4.267	0.568	257.073	10.242
85470	4.264	0.568	257.073	10.234
85570	4.263	0.567	256.344	10.23
85670	4.26	0.568	256.927	10.224
85770	4.257	0.568	256.927	10.217
85870	4.254	0.569	257.219	10.21
85971	4.254	0.568	256.782	10.208
86071	4.25	0.569	257.365	10.201
86172	4.247	0.569	257.365	10.193
86273	4.245	0.568	257.073	10.188
86373	4.243	0.57	257.657	10.183
86473	4.24	0.569	257.511	10.175
86573	4.237	0.569	257.511	10.168
86674	4.235	0.57	257.657	10.164
86775	4.233	0.57	257.657	10.159
86876	4.232	0.571	258.24	10.157
86977	4.229	0.572	258.532	10.15
87077	4.226	0.572	258.678	10.142
87177	4.223	0.572	258.678	10.135
87278	4.221	0.573	259.116	10.13
87378	4.219	0.573	259.116	10.126
87478	4.216	0.573	259.408	10.119
87578	4.214	0.574	259.553	10.114
87678	4.212	0.573	259.408	10.108
87778	4.21	0.574	259.553	10.103
87878	4.207	0.574	259.699	10.098
87978	4.205	0.575	260.137	10.092
88078	4.202	0.576	260.575	10.085
88179	4.201	0.575	260.283	10.082
88280	4.198	0.575	260.283	10.075
88380	4.196	0.575	260.137	10.071
88480	4.194	0.576	260.575	10.065
88580	4.193	0.575	260.137	10.062
88681	4.191	0.575	260.283	10.058
88781	4.189	0.576	260.429	10.054
88882	4.186	0.576	260.429	10.046
88982	4.185	0.576	260.575	10.045
89082	4.182	0.576	260.575	10.037
89182	4.179	0.576	260.721	10.03
89282	4.176	0.576	260.575	10.023
89383	4.175	0.576	260.721	10.019
89483	4.172	0.576	260.575	10.012
89584	4.169	0.576	260.721	10.006
89684	4.167	0.578	261.45	10.001
89784	4.164	0.578	261.304	9.994
89884	4.162	0.577	261.158	9.989
89984	4.161	0.579	261.742	9.987
90085	4.159	0.578	261.596	9.982
90186	4.157	0.579	261.888	9.976
90287	4.155	0.579	261.742	9.972
90387	4.152	0.578	261.45	9.964
90488	4.149	0.579	261.742	9.958
90589	4.148	0.579	262.034	9.955
90690	4.145	0.579	261.888	9.949
90790	4.142	0.578	261.596	9.941
90890	4.138	0.578	261.45	9.931
90990	4.135	0.578	261.304	9.923
91090	4.133	0.576	260.429	9.918
91191	4.13	0.575	260.283	9.913
91291	4.129	0.576	260.721	9.909
91392	4.126	0.578	261.596	9.902
91492	4.124	0.577	261.158	9.897
91592	4.121	0.576	260.721	9.89
91693	4.119	0.577	260.866	9.885
91794	4.116	0.576	260.721	9.879
91894	4.114	0.576	260.575	9.873
91994	4.111	0.576	260.575	9.866
92094	4.108	0.576	260.575	9.86
92195	4.106	0.577	260.866	9.856
92295	4.104	0.576	260.429	9.849
92396	4.101	0.576	260.575	9.842
92497	4.099	0.576	260.575	9.837
92597	4.096	0.576	260.721	9.83
92697	4.094	0.577	260.866	9.826
92798	4.092	0.577	260.866	9.82
92898	4.09	0.577	260.866	9.815
92998	4.088	0.578	261.596	9.811
93099	4.085	0.577	261.012	9.804
93199	4.084	0.578	261.304	9.801
93300	4.081	0.578	261.304	9.794
93400	4.079	0.578	261.45	9.789
93500	4.075	0.578	261.304	9.78
93600	4.074	0.578	261.304	9.777
93700	4.071	0.577	261.158	9.771
93800	4.07	0.578	261.304	9.769
93901	4.068	0.578	261.304	9.764
94001	4.066	0.578	261.45	9.758
94101	4.063	0.579	262.034	9.751
94202	4.061	0.58	262.179	9.747
94302	4.059	0.58	262.325	9.742
94403	4.057	0.58	262.179	9.737
94503	4.056	0.579	262.034	9.733
94603	4.054	0.58	262.179	9.729
94704	4.052	0.58	262.179	9.724
94804	4.049	0.58	262.325	9.719
94904	4.046	0.581	262.617	9.71
95004	4.043	0.581	262.763	9.703
95104	4.041	0.58	262.471	9.698
95204	4.038	0.582	263.055	9.692
95304	4.036	0.581	262.909	9.686
95404	4.034	0.581	262.909	9.682
95504	4.032	0.581	262.763	9.677
95604	4.03	0.581	262.909	9.673
95705	4.028	0.581	262.617	9.667
95805	4.024	0.581	262.617	9.658
95905	4.023	0.581	262.617	9.654
96005	4.021	0.58	262.325	9.65
96105	4.018	0.579	261.888	9.644
96205	4.016	0.581	262.909	9.639
96305	4.013	0.581	262.617	9.632
96405	4.011	0.58	262.325	9.627
96505	4.009	0.58	262.325	9.621
96606	4.007	0.58	262.325	9.617
96707	4.005	0.58	262.471	9.611
96807	4.002	0.58	262.325	9.606
96907	4	0.58	262.179	9.601
97007	3.998	0.579	262.034	9.596
97107	3.996	0.58	262.471	9.59
97207	3.993	0.58	262.471	9.584
97307	3.992	0.58	262.471	9.58
97407	3.989	0.581	262.617	9.574
97507	3.986	0.58	262.471	9.568
97607	3.984	0.582	263.055	9.562
97707	3.982	0.582	263.055	9.558
97807	3.979	0.581	262.909	9.55
97908	3.977	0.581	262.617	9.544
98008	3.974	0.582	263.055	9.537
98109	3.973	0.582	263.201	9.535
98210	3.971	0.582	263.055	9.53
98310	3.968	0.583	263.638	9.524
98410	3.966	0.581	262.909	9.519
98510	3.963	0.582	263.492	9.512
98610	3.961	0.582	263.492	9.507
98710	3.96	0.583	263.784	9.503
98811	3.956	0.582	263.492	9.496
98911	3.955	0.583	263.638	9.491
99012	3.953	0.583	263.638	9.487
99112	3.95	0.583	263.638	9.48
99213	3.948	0.582	263.492	9.475
99314	3.946	0.582	263.492	9.469
99414	3.943	0.582	263.346	9.464
99515	3.941	0.582	263.346	9.459
99615	3.939	0.582	263.201	9.453
99716	3.93	0.568	256.782	9.431
99816	3.927	0.565	255.469	9.425
99916	3.925	0.564	255.177	9.42
100016	3.922	0.563	254.885	9.412
100116	3.918	0.564	255.031	9.404
100216	3.916	0.563	254.593	9.399
100316	3.914	0.564	255.177	9.394
100416	3.912	0.563	254.885	9.39
100516	3.91	0.564	255.177	9.384
100616	3.907	0.562	254.447	9.378
100716	3.904	0.565	255.469	9.369
100816	3.902	0.565	255.469	9.365
100917	3.9	0.564	255.323	9.361
101018	3.898	0.566	255.906	9.356
101118	3.895	0.565	255.614	9.348
101218	3.893	0.565	255.469	9.343
101319	3.892	0.565	255.614	9.34
101420	3.888	0.565	255.76	9.332
101521	3.886	0.566	256.052	9.326
101621	3.883	0.566	256.198	9.32
101721	3.881	0.566	255.906	9.314
101822	3.879	0.565	255.469	9.309
101923	3.877	0.567	256.49	9.304
102023	3.875	0.567	256.49	9.3
102123	3.872	0.567	256.344	9.293
102223	3.87	0.567	256.636	9.288
102323	3.868	0.568	256.782	9.284
102423	3.865	0.567	256.636	9.277
102524	3.864	0.567	256.344	9.274
102624	3.862	0.567	256.344	9.27
102724	3.86	0.568	256.782	9.264
102825	3.858	0.565	255.614	9.259
102925	3.856	0.566	256.052	9.253
103025	3.854	0.566	256.198	9.25
103125	3.851	0.566	255.906	9.242
103225	3.848	0.566	256.052	9.236
103326	3.847	0.565	255.614	9.232
103426	3.845	0.565	255.614	9.227
103526	3.843	0.565	255.614	9.223
103627	3.842	0.565	255.614	9.22
103727	3.839	0.565	255.614	9.214
103828	3.837	0.564	255.323	9.209
103928	3.835	0.564	255.177	9.203
104029	3.833	0.564	255.323	9.2
104129	3.831	0.565	255.469	9.194
104230	3.829	0.564	255.323	9.19
104330	3.826	0.565	255.469	9.183
104431	3.824	0.564	255.323	9.178
104531	3.822	0.563	254.885	9.173
104632	3.82	0.563	254.885	9.167
104732	3.818	0.564	255.031	9.162
104833	3.816	0.563	254.885	9.159
104933	3.813	0.563	254.885	9.152
105033	3.811	0.563	254.739	9.147
105133	3.809	0.564	255.031	9.142
105234	3.807	0.563	254.885	9.136
105335	3.805	0.565	255.469	9.133
105435	3.802	0.565	255.614	9.125
105536	3.8	0.565	255.76	9.119
105636	3.798	0.565	255.469	9.114
105736	3.795	0.565	255.469	9.108
105836	3.792	0.565	255.76	9.102
105936	3.791	0.566	255.906	9.098
106036	3.788	0.566	255.906	9.091
106136	3.786	0.565	255.614	9.086
106236	3.784	0.566	256.198	9.082
106337	3.781	0.565	255.76	9.075
106437	3.778	0.565	255.76	9.068
106538	3.776	0.565	255.76	9.061
106639	3.774	0.565	255.614	9.057
106740	3.772	0.564	255.323	9.053
106840	3.77	0.563	254.739	9.048
106940	3.767	0.565	255.614	9.041
107041	3.766	0.565	255.469	9.038
107141	3.762	0.565	255.614	9.03
107241	3.76	0.564	255.177	9.024
107342	3.758	0.563	254.885	9.02
107443	3.756	0.563	254.885	9.014
107543	3.754	0.562	254.302	9.01
107643	3.751	0.562	254.447	9.003
107743	3.749	0.563	254.885	8.997
107843	3.747	0.563	254.593	8.992
107944	3.745	0.562	254.01	8.987
108044	3.742	0.562	254.156	8.981
108144	3.741	0.56	253.426	8.979
108244	3.737	0.561	253.572	8.969
108344	3.735	0.56	253.134	8.964
108444	3.733	0.559	252.697	8.96
108544	3.731	0.56	253.28	8.955
108645	3.73	0.56	253.134	8.952
108745	3.728	0.558	252.551	8.946
108845	3.725	0.558	252.405	8.94
108946	3.723	0.557	251.967	8.934
109046	3.72	0.557	251.967	8.929
109146	3.718	0.556	251.676	8.923
109246	3.717	0.555	251.238	8.921
109346	3.713	0.556	251.384	8.911
109446	3.711	0.554	250.654	8.907
109547	3.709	0.554	250.654	8.901
109647	3.707	0.554	250.508	8.897
109747	3.705	0.553	250.217	8.893
109847	3.702	0.552	249.779	8.885
109947	3.701	0.551	249.341	8.883
110047	3.699	0.551	249.341	8.877
110147	3.696	0.551	249.05	8.871
110247	3.694	0.551	249.195	8.866
110347	3.692	0.55	248.612	8.861
110447	3.69	0.549	248.466	8.856
110548	3.688	0.549	248.32	8.852
110648	3.685	0.548	247.737	8.843
110748	3.683	0.548	247.737	8.838
110849	3.68	0.547	247.591	8.833
110949	3.679	0.545	246.424	8.829
111049	3.676	0.546	247.007	8.822
111149	3.674	0.547	247.445	8.818
111250	3.672	0.546	246.861	8.812
111350	3.669	0.544	246.278	8.807
111450	3.668	0.545	246.715	8.802
111550	3.665	0.545	246.569	8.796
111650	3.663	0.544	246.132	8.792
111750	3.661	0.544	246.132	8.786
111850	3.659	0.545	246.569	8.781
111950	3.657	0.545	246.424	8.776
112050	3.654	0.544	245.986	8.77
112151	3.652	0.543	245.84	8.765
112252	3.651	0.544	245.986	8.762
112352	3.648	0.544	245.986	8.756
112453	3.646	0.543	245.84	8.75
112554	3.645	0.543	245.84	8.747
112654	3.642	0.544	246.132	8.74
112754	3.64	0.543	245.694	8.736
112854	3.639	0.542	245.257	8.735
112954	3.637	0.542	245.257	8.729
113055	3.634	0.541	244.673	8.722
113155	3.633	0.541	244.673	8.718
113256	3.631	0.541	244.527	8.714
113356	3.629	0.54	244.089	8.708
113456	3.626	0.54	244.235	8.703
113556	3.624	0.539	243.944	8.698
113656	3.622	0.538	243.36	8.692
113756	3.619	0.538	243.506	8.686
113857	3.618	0.538	243.506	8.682
113957	3.616	0.539	243.652	8.678
114057	3.614	0.538	243.214	8.674
114157	3.612	0.538	243.214	8.668
114257	3.609	0.537	243.068	8.663
114359	3.608	0.537	243.068	8.658
114460	3.606	0.536	242.631	8.653
114560	3.603	0.536	242.631	8.648
114660	3.601	0.536	242.631	8.643
114760	3.6	0.536	242.339	8.64
114861	3.598	0.535	242.047	8.635
114962	3.596	0.535	242.047	8.629
115063	3.594	0.533	241.318	8.626
115164	3.592	0.534	241.755	8.622
115264	3.589	0.535	241.901	8.614
115365	3.587	0.534	241.609	8.609
115465	3.586	0.534	241.609	8.605
115565	3.584	0.534	241.755	8.602
115665	3.582	0.534	241.463	8.598
115766	3.58	0.533	241.172	8.592
115866	3.578	0.533	241.026	8.588
115966	3.576	0.533	241.172	8.581
116066	3.573	0.534	241.609	8.576
116166	3.572	0.533	241.172	8.572
116266	3.57	0.533	241.172	8.568
116366	3.568	0.532	240.88	8.563
116466	3.566	0.532	240.88	8.558
116566	3.564	0.534	241.609	8.553
116667	3.561	0.533	241.172	8.547
116768	3.56	0.533	241.026	8.544
116868	3.558	0.533	241.026	8.539
116968	3.556	0.532	240.88	8.535
117069	3.554	0.532	240.734	8.53
117170	3.552	0.533	241.172	8.525
117270	3.55	0.532	240.442	8.521
117370	3.548	0.532	240.588	8.515
117470	3.546	0.532	240.588	8.51
117570	3.545	0.532	240.588	8.508
117671	3.543	0.531	240.15	8.503
117771	3.541	0.531	240.005	8.498
117871	3.539	0.53	239.859	8.493
117971	3.536	0.53	239.567	8.487
118071	3.534	0.53	239.713	8.482
118171	3.533	0.528	238.983	8.479
118272	3.53	0.529	239.129	8.472
118372	3.529	0.528	238.983	8.469
118472	3.527	0.527	238.546	8.465
118572	3.525	0.528	238.692	8.46
118672	3.523	0.528	238.983	8.455
118772	3.521	0.527	238.4	8.45
118872	3.52	0.526	237.962	8.448
118972	3.517	0.525	237.67	8.441
119072	3.516	0.524	237.087	8.438
119173	3.513	0.525	237.525	8.431
119273	3.511	0.524	237.087	8.427
119373	3.509	0.524	237.087	8.422
119473	3.507	0.524	237.087	8.417
119573	3.505	0.524	236.941	8.413
119673	3.503	0.524	237.087	8.408
119773	3.502	0.522	235.92	8.404
119873	3.5	0.522	236.212	8.4
119973	3.498	0.522	236.212	8.394
120074	3.494	0.521	235.628	8.386
120174	3.494	0.52	235.336	8.385
120330	3.49	0.52	235.19	8.376
120430	3.488	0.519	234.899	8.371
120530	3.486	0.519	234.607	8.366
120630	3.484	0.519	234.753	8.361
120731	3.481	0.518	234.461	8.355
120831	3.48	0.519	234.753	8.351
120932	3.477	0.517	234.023	8.345
121032	3.476	0.518	234.461	8.342
121132	3.473	0.518	234.461	8.335
121232	3.47	0.517	233.731	8.329
121332	3.469	0.517	233.877	8.326
121433	3.467	0.517	233.731	8.321
121533	3.466	0.515	233.002	8.318
121634	3.464	0.516	233.294	8.314
121734	3.462	0.515	233.148	8.309
121834	3.46	0.515	233.002	8.305
121935	3.459	0.514	232.564	8.301
122035	3.457	0.514	232.418	8.296
122135	3.455	0.513	232.127	8.291
122235	3.452	0.513	231.835	8.285
122335	3.449	0.512	231.543	8.277
122436	3.447	0.511	231.251	8.272
122536	3.446	0.511	231.105	8.27
122636	3.443	0.51	230.814	8.263
122737	3.441	0.51	230.668	8.259
122838	3.44	0.51	230.522	8.255
122938	3.437	0.509	230.376	8.249
123039	3.436	0.51	230.522	8.246
123139	3.434	0.509	230.23	8.241
123239	3.431	0.509	230.084	8.235
123340	3.43	0.509	230.084	8.232
123441	3.428	0.508	229.792	8.227
123542	3.427	0.508	229.938	8.224
123643	3.424	0.508	229.938	8.218
123743	3.422	0.507	229.501	8.212
123844	3.42	0.505	228.48	8.208
123944	3.419	0.506	229.063	8.205
124044	3.415	0.507	229.355	8.197
124144	3.413	0.507	229.355	8.192
124244	3.411	0.506	228.917	8.188
124344	3.41	0.506	229.063	8.183
124444	3.409	0.507	229.355	8.181
124544	3.406	0.507	229.209	8.174
124644	3.404	0.505	228.625	8.171
124744	3.402	0.506	228.917	8.165
124844	3.401	0.505	228.625	8.163
124946	3.399	0.506	228.771	8.157
125046	3.397	0.506	229.063	8.152
125147	3.394	0.505	228.48	8.146
125248	3.393	0.506	228.771	8.144
125349	3.392	0.504	228.188	8.14
125449	3.39	0.504	228.188	8.136
125550	3.387	0.504	228.042	8.129
125651	3.385	0.503	227.75	8.124
125751	3.383	0.503	227.604	8.119
125851	3.381	0.502	227.167	8.113
125951	3.378	0.502	226.875	8.107
126052	3.376	0.502	227.167	8.102
126153	3.375	0.501	226.583	8.099
126253	3.372	0.5	226.145	8.094
126354	3.371	0.5	225.999	8.091
126455	3.369	0.499	225.708	8.086
126555	3.368	0.499	225.562	8.082
126655	3.365	0.498	225.124	8.075
126755	3.363	0.497	224.978	8.071
126855	3.361	0.497	224.686	8.066
126955	3.358	0.497	224.686	8.06
127055	3.356	0.496	224.249	8.055
127155	3.355	0.496	224.395	8.052
127256	3.353	0.496	224.249	8.047
127356	3.35	0.495	223.957	8.04
127456	3.349	0.494	223.665	8.038
127556	3.346	0.496	224.249	8.031
127656	3.344	0.496	224.249	8.027
127757	3.342	0.494	223.665	8.021
127857	3.34	0.495	223.811	8.016
127957	3.338	0.495	224.103	8.01
128058	3.336	0.494	223.519	8.006
128158	3.333	0.495	223.811	7.999
128258	3.331	0.494	223.519	7.996
128359	3.33	0.494	223.519	7.991
128459	3.328	0.494	223.373	7.986
128560	3.326	0.494	223.519	7.982
128661	3.325	0.494	223.373	7.979
128761	3.322	0.494	223.373	7.974
128861	3.321	0.493	222.936	7.972
128961	3.319	0.493	223.082	7.965
129062	3.318	0.494	223.519	7.962
129162	3.316	0.493	223.082	7.959
129262	3.313	0.493	222.936	7.951
129362	3.311	0.493	222.79	7.946
129463	3.309	0.493	222.79	7.942
129564	3.306	0.492	222.352	7.935
129664	3.304	0.491	221.915	7.93
129764	3.303	0.491	221.915	7.927
129864	3.301	0.49	221.477	7.921
129965	3.298	0.489	221.039	7.916
130065	3.296	0.49	221.477	7.911
130165	3.293	0.488	220.602	7.904
130265	3.292	0.488	220.602	7.901
130365	3.29	0.487	220.31	7.895
130465	3.287	0.486	220.018	7.889
130565	3.286	0.487	220.164	7.886
130666	3.284	0.486	219.872	7.881
130766	3.283	0.486	219.726	7.879
130866	3.28	0.484	218.997	7.872
130967	3.277	0.484	218.997	7.866
131067	3.276	0.485	219.289	7.862
131168	3.273	0.484	218.851	7.856
131269	3.272	0.483	218.705	7.852
131369	3.27	0.483	218.705	7.849
131470	3.267	0.482	217.976	7.842
131570	3.265	0.482	218.122	7.836
131671	3.263	0.481	217.684	7.832
131771	3.262	0.481	217.392	7.828
131872	3.26	0.48	217.1	7.823
131973	3.257	0.479	216.809	7.818
132073	3.255	0.479	216.663	7.811
132173	3.254	0.478	216.371	7.81
132273	3.252	0.478	216.079	7.805
132373	3.249	0.478	216.225	7.798
132474	3.247	0.477	215.933	7.794
132575	3.245	0.477	215.933	7.787
132675	3.242	0.477	215.641	7.781
132775	3.24	0.477	215.787	7.777
132876	3.239	0.476	215.35	7.774
132977	3.237	0.476	215.204	7.77
133077	3.235	0.476	215.35	7.765
133178	3.233	0.475	214.912	7.76
133278	3.232	0.475	215.058	7.756
133379	3.23	0.474	214.474	7.752
133479	3.227	0.474	214.474	7.746
133579	3.226	0.473	214.183	7.742
133680	3.223	0.473	214.183	7.735
133780	3.222	0.473	213.745	7.732
133881	3.22	0.472	213.453	7.727
133981	3.217	0.472	213.453	7.721
134081	3.215	0.472	213.453	7.717
134181	3.213	0.471	213.015	7.712
134282	3.212	0.471	213.161	7.709
134382	3.21	0.471	213.161	7.704
134483	3.208	0.47	212.432	7.699
134583	3.206	0.47	212.432	7.694
134683	3.205	0.468	211.848	7.693
134783	3.202	0.468	211.557	7.684
134884	3.2	0.468	211.557	7.68
134985	3.197	0.467	211.119	7.674
135085	3.196	0.466	210.827	7.67
135185	3.194	0.466	210.827	7.665
135285	3.192	0.466	210.681	7.66
135385	3.19	0.466	210.681	7.656
135485	3.189	0.464	209.952	7.653
135585	3.186	0.464	209.806	7.646
135685	3.184	0.463	209.66	7.643
135785	3.181	0.464	209.952	7.633
135885	3.179	0.463	209.368	7.629
135985	3.176	0.463	209.514	7.623
136085	3.174	0.463	209.368	7.619
136185	3.173	0.463	209.368	7.615
136285	3.171	0.464	209.952	7.609
136386	3.168	0.463	209.368	7.603
136486	3.166	0.463	209.66	7.599
136586	3.164	0.463	209.514	7.593
136687	3.161	0.463	209.222	7.587
136787	3.159	0.462	209.077	7.581
136888	3.158	0.462	209.077	7.578
136989	3.155	0.463	209.66	7.572
137089	3.153	0.463	209.222	7.567
137189	3.151	0.462	208.785	7.563
137289	3.149	0.461	208.639	7.557
137390	3.147	0.461	208.347	7.554
137490	3.146	0.461	208.347	7.55
137590	3.143	0.461	208.347	7.544
137690	3.141	0.46	208.055	7.539
137791	3.139	0.46	207.909	7.533
137892	3.137	0.46	208.055	7.529
137992	3.134	0.46	208.055	7.523
138092	3.133	0.461	208.347	7.519
138192	3.131	0.461	208.347	7.515
138292	3.129	0.461	208.493	7.51
138392	3.128	0.46	208.201	7.506
138492	3.126	0.461	208.347	7.502
138593	3.124	0.46	208.055	7.499
138693	3.122	0.46	208.055	7.492
138793	3.12	0.459	207.618	7.488
138893	3.118	0.459	207.618	7.483
138993	3.116	0.459	207.618	7.479
139093	3.114	0.459	207.618	7.474
139193	3.112	0.458	207.326	7.469
139294	3.11	0.458	207.326	7.464
139394	3.109	0.459	207.618	7.461
139494	3.107	0.459	207.618	7.456
139594	3.104	0.458	207.18	7.451
139694	3.102	0.457	206.888	7.445
139794	3.1	0.458	207.034	7.44
139894	3.098	0.457	206.596	7.435
139994	3.095	0.457	206.888	7.429
140094	3.093	0.458	207.034	7.423
140194	3.091	0.458	207.034	7.418
140296	3.089	0.456	206.451	7.414
140396	3.087	0.456	206.159	7.409
140496	3.085	0.456	206.159	7.403
140596	3.082	0.456	206.305	7.397
140696	3.08	0.455	205.721	7.392
140796	3.079	0.455	205.867	7.389
140896	3.077	0.454	205.575	7.384
140997	3.075	0.454	205.429	7.381
141097	3.073	0.455	205.867	7.375
141197	3.071	0.454	205.575	7.37
141297	3.068	0.454	205.283	7.364
141397	3.067	0.453	204.992	7.36
141499	3.064	0.453	204.992	7.354
141599	3.063	0.452	204.554	7.351
141699	3.06	0.453	204.7	7.343
141799	3.058	0.453	204.7	7.338
141899	3.057	0.452	204.408	7.336
141999	3.054	0.452	204.262	7.33
142099	3.052	0.452	204.262	7.325
142200	3.05	0.451	203.825	7.319
142300	3.048	0.452	204.408	7.314
142400	3.046	0.452	204.262	7.311
142500	3.044	0.451	204.116	7.307
142600	3.042	0.452	204.262	7.301
142700	3.04	0.452	204.262	7.296
142800	3.038	0.451	204.116	7.292
142901	3.035	0.452	204.554	7.285
143002	3.034	0.452	204.262	7.281
143103	3.032	0.451	204.116	7.277
143203	3.03	0.452	204.262	7.272
143304	3.027	0.451	203.825	7.266
143404	3.024	0.451	204.116	7.258
143504	3.023	0.451	203.825	7.254
143604	3.02	0.451	203.971	7.249
143704	3.019	0.45	203.533	7.246
143804	3.017	0.451	203.971	7.242
143904	3.015	0.451	204.116	7.236
144005	3.013	0.45	203.679	7.232
144105	3.012	0.451	203.825	7.228
144205	3.01	0.451	204.116	7.225
144306	3.008	0.45	203.533	7.219
144406	3.007	0.449	202.949	7.217
144506	3.005	0.449	203.095	7.213
144606	3.003	0.447	202.366	7.206
144706	3.001	0.449	202.949	7.201
144806	2.998	0.447	202.074	7.195
144906	2.996	0.447	202.366	7.19
145006	2.994	0.447	202.074	7.187
145106	2.993	0.445	201.199	7.182
145206	2.989	0.446	201.782	7.174
145306	2.987	0.446	201.782	7.169
145406	2.984	0.445	201.199	7.163
145507	2.983	0.445	201.345	7.16
145607	2.982	0.445	201.49	7.156
145707	2.98	0.445	201.199	7.151
145808	2.977	0.444	201.053	7.145
145909	2.976	0.443	200.615	7.142
146010	2.974	0.443	200.469	7.136
146110	2.972	0.443	200.177	7.132
146210	2.97	0.443	200.323	7.128
146310	2.968	0.443	200.615	7.123
146410	2.966	0.443	200.323	7.118
146510	2.964	0.442	200.032	7.115
146611	2.963	0.443	200.469	7.111
146711	2.96	0.443	200.615	7.105
146811	2.959	0.443	200.323	7.102
146911	2.958	0.442	199.886	7.099
147011	2.955	0.442	200.032	7.093
147111	2.953	0.442	200.032	7.088
147211	2.949	0.443	200.323	7.078
147311	2.947	0.432	195.509	7.074
147411	2.945	0.433	195.947	7.069
147512	2.944	0.433	195.801	7.064
147612	2.942	0.433	195.947	7.061
147712	2.94	0.431	195.071	7.056
147812	2.938	0.432	195.363	7.052
147912	2.936	0.432	195.217	7.046
148013	2.935	0.431	195.071	7.044
148114	2.932	0.431	195.071	7.037
148216	2.929	0.431	195.071	7.029
148317	2.927	0.431	194.78	7.025
148417	2.925	0.431	195.071	7.02
148517	2.924	0.431	195.071	7.016
148617	2.921	0.431	195.071	7.011
148717	2.918	0.432	195.217	7.004
148818	2.917	0.431	194.926	7.001
148918	2.915	0.432	195.363	6.996
149018	2.913	0.432	195.363	6.992
149118	2.911	0.431	195.071	6.987
149218	2.909	0.432	195.217	6.982
149318	2.907	0.432	195.363	6.977
149419	2.906	0.432	195.217	6.975
149519	2.903	0.431	194.926	6.967
149620	2.901	0.431	194.78	6.963
149721	2.899	0.431	194.926	6.958
149821	2.897	0.432	195.217	6.954
149921	2.895	0.432	195.363	6.949
150022	2.893	0.431	194.78	6.943
150122	2.891	0.431	195.071	6.938
150222	2.889	0.431	194.78	6.934
150323	2.887	0.431	194.78	6.929
150424	2.886	0.429	194.196	6.927
150524	2.883	0.432	195.217	6.919
150625	2.882	0.431	194.78	6.916
150725	2.879	0.43	194.634	6.909
150825	2.877	0.431	194.78	6.904
150925	2.875	0.431	194.78	6.9
151026	2.873	0.43	194.634	6.895
151127	2.871	0.43	194.342	6.89
151227	2.869	0.431	194.78	6.886
151328	2.867	0.43	194.488	6.881
151428	2.865	0.431	195.071	6.875
151528	2.863	0.431	194.78	6.871
151628	2.861	0.432	195.217	6.866
151729	2.858	0.432	195.217	6.859
151831	2.857	0.432	195.363	6.856
151931	2.855	0.431	195.071	6.851
152032	2.851	0.432	195.509	6.843
152132	2.849	0.431	194.926	6.838
152232	2.847	0.431	194.78	6.834
152332	2.845	0.431	194.926	6.829
152432	2.844	0.431	194.78	6.825
152532	2.841	0.431	194.78	6.818
152632	2.839	0.431	195.071	6.814
152732	2.837	0.43	194.488	6.808
152832	2.835	0.43	194.634	6.803
152932	2.834	0.43	194.634	6.801
153033	2.831	0.429	194.196	6.794
153133	2.83	0.428	193.613	6.791
153234	2.828	0.429	193.904	6.787
153334	2.825	0.428	193.613	6.78
153434	2.823	0.426	192.737	6.775
153535	2.821	0.426	192.883	6.77
153636	2.82	0.424	192.008	6.767
153737	2.816	0.424	191.862	6.759
153837	2.815	0.423	191.278	6.755
153937	2.813	0.423	191.424	6.751
154037	2.81	0.422	190.987	6.745
154137	2.808	0.422	190.841	6.739
154238	2.806	0.421	190.403	6.735
154338	2.803	0.42	189.819	6.728
154438	2.802	0.419	189.382	6.724
154539	2.8	0.419	189.382	6.721
154639	2.799	0.418	189.09	6.718
154739	2.797	0.419	189.528	6.712
154840	2.796	0.418	189.236	6.71
154940	2.793	0.417	188.798	6.704
155040	2.79	0.417	188.652	6.695
155140	2.787	0.417	188.652	6.688
155240	2.786	0.417	188.506	6.686
155341	2.784	0.417	188.652	6.681
155441	2.782	0.416	188.361	6.676
155542	2.78	0.417	188.652	6.673
155642	2.779	0.416	188.069	6.669
155743	2.776	0.416	188.361	6.662
155844	2.775	0.416	188.215	6.659
155944	2.773	0.416	188.069	6.654
156044	2.772	0.416	188.069	6.653
156145	2.77	0.416	188.069	6.647
156245	2.769	0.416	188.215	6.646
156345	2.767	0.414	187.194	6.641
156445	2.766	0.415	187.631	6.638
156545	2.763	0.414	187.485	6.632
156645	2.762	0.415	187.777	6.628
156745	2.76	0.414	187.485	6.624
156846	2.756	0.414	187.485	6.616
156946	2.755	0.415	187.631	6.612
157046	2.753	0.414	187.485	6.606
157147	2.751	0.414	187.485	6.602
157247	2.748	0.414	187.485	6.596
157348	2.746	0.414	187.194	6.59
157448	2.744	0.411	186.026	6.585
157549	2.741	0.412	186.318	6.579
157649	2.739	0.413	186.902	6.573
157749	2.736	0.413	186.61	6.567
157850	2.735	0.412	186.464	6.563
157951	2.732	0.412	186.464	6.557
158051	2.729	0.412	186.318	6.551
158151	2.728	0.411	186.026	6.547
158251	2.726	0.411	185.735	6.542
158352	2.724	0.412	186.318	6.537
158453	2.722	0.411	185.881	6.533
158554	2.72	0.411	185.881	6.527
158654	2.717	0.41	185.297	6.521
158755	2.715	0.406	183.546	6.516
158855	2.713	0.406	183.692	6.512
158955	2.711	0.406	183.838	6.506
159056	2.709	0.405	183.4	6.501
159157	2.706	0.405	183.255	6.495
159257	2.705	0.405	183.255	6.492
159357	2.702	0.405	183.109	6.485
159458	2.7	0.404	182.817	6.479
159559	2.697	0.403	182.087	6.473
159660	2.695	0.404	182.817	6.468
159761	2.693	0.403	182.525	6.463
159861	2.691	0.402	181.796	6.458
159961	2.689	0.402	181.65	6.454
160062	2.686	0.401	181.358	6.448
160162	2.684	0.401	181.358	6.441
160262	2.682	0.401	181.212	6.436
160363	2.68	0.4	180.774	6.432
160464	2.677	0.399	180.483	6.425
160564	2.676	0.398	180.191	6.421
160665	2.674	0.398	179.899	6.417
160766	2.671	0.397	179.753	6.41
160866	2.669	0.398	179.899	6.406
160966	2.667	0.396	179.17	6.402
161067	2.665	0.396	179.17	6.396
161167	2.663	0.396	179.17	6.392
161268	2.661	0.395	178.586	6.387
161368	2.66	0.394	178.44	6.383
161468	2.657	0.394	178.44	6.377
161569	2.654	0.393	177.711	6.37
161669	2.653	0.393	178.003	6.366
161770	2.651	0.394	178.44	6.362
161870	2.649	0.394	178.149	6.357
161970	2.647	0.393	177.857	6.354
162070	2.645	0.393	177.711	6.348
162171	2.642	0.393	177.565	6.342
162272	2.64	0.392	177.273	6.337
162373	2.638	0.392	177.127	6.331
162473	2.636	0.391	176.981	6.327
162573	2.634	0.39	176.398	6.321
162674	2.633	0.39	176.252	6.319
162774	2.631	0.389	175.814	6.314
162875	2.628	0.387	175.085	6.308
162975	2.627	0.386	174.647	6.305
163076	2.624	0.386	174.647	6.297
163176	2.622	0.385	174.21	6.292
163276	2.619	0.383	173.334	6.286
163376	2.617	0.382	172.605	6.282
163476	2.615	0.382	172.605	6.276
163577	2.612	0.38	171.729	6.27
163678	2.61	0.379	171.292	6.264
163779	2.608	0.378	170.854	6.26
163879	2.605	0.376	170.271	6.253
163980	2.603	0.375	169.541	6.246
164080	2.6	0.374	169.104	6.241
164180	2.597	0.373	168.666	6.234
164281	2.595	0.372	168.228	6.227
164381	2.593	0.371	167.645	6.224
164481	2.591	0.37	167.207	6.219
164581	2.59	0.369	167.061	6.216
164681	2.588	0.369	166.915	6.211
164782	2.586	0.368	166.332	6.205
164882	2.584	0.368	166.478	6.202
164982	2.582	0.367	166.186	6.197
165083	2.579	0.366	165.602	6.191
165183	2.577	0.367	165.894	6.186
165284	2.576	0.366	165.748	6.182
165384	2.574	0.366	165.748	6.178
165484	2.572	0.366	165.456	6.172
165585	2.569	0.366	165.602	6.166
165686	2.568	0.366	165.456	6.163
165786	2.566	0.365	165.019	6.157
165886	2.563	0.364	164.727	6.15
165986	2.561	0.364	164.873	6.146
166086	2.559	0.364	164.435	6.143
166187	2.557	0.364	164.435	6.136
166287	2.555	0.361	163.414	6.133
166388	2.553	0.361	163.268	6.127
166488	2.552	0.36	162.83	6.124
166589	2.548	0.36	162.976	6.116
166689	2.547	0.359	162.539	6.113
166790	2.545	0.358	162.101	6.109
166891	2.543	0.358	161.955	6.102
166991	2.541	0.356	161.226	6.098
167091	2.539	0.356	160.934	6.095
167191	2.537	0.355	160.496	6.089
167292	2.535	0.354	160.204	6.084
167392	2.533	0.354	159.913	6.078
167492	2.53	0.354	159.913	6.072
167592	2.528	0.354	160.204	6.068
167693	2.526	0.353	159.621	6.062
167793	2.525	0.352	159.183	6.06
167894	2.522	0.353	159.621	6.053
167994	2.521	0.352	159.183	6.051
168094	2.519	0.352	159.037	6.045
168194	2.517	0.351	158.746	6.041
168294	2.514	0.352	159.037	6.034
168394	2.512	0.351	158.746	6.029
168494	2.51	0.35	158.454	6.024
168595	2.507	0.349	157.87	6.018
168695	2.506	0.348	157.287	6.013
168796	2.503	0.345	156.12	6.008
168896	2.501	0.344	155.39	6.002
168996	2.498	0.341	154.223	5.995
169096	2.497	0.34	153.785	5.992
169196	2.494	0.339	153.494	5.985
169296	2.492	0.338	152.91	5.981
169396	2.488	0.336	152.035	5.972
169497	2.487	0.334	151.159	5.969
169597	2.485	0.333	150.722	5.964
169697	2.483	0.331	149.846	5.959
169797	2.48	0.332	149.992	5.953
169898	2.478	0.331	149.701	5.947
169998	2.477	0.33	149.117	5.944
170098	2.474	0.329	148.971	5.937
170198	2.471	0.328	148.533	5.931
170299	2.469	0.326	147.658	5.926
170400	2.466	0.326	147.366	5.918
170500	2.464	0.324	146.637	5.914
170601	2.463	0.325	147.22	5.91
170701	2.462	0.325	147.075	5.908
170801	2.459	0.325	147.22	5.901
170902	2.456	0.322	145.762	5.894
171002	2.454	0.323	146.199	5.889
171102	2.452	0.322	145.762	5.885
171202	2.45	0.322	145.616	5.879
171303	2.448	0.322	145.47	5.876
171404	2.446	0.322	145.47	5.869
171504	2.444	0.321	145.324	5.866
171604	2.441	0.321	145.324	5.859
171704	2.439	0.321	145.178	5.853
171805	2.437	0.321	145.032	5.848
171905	2.434	0.321	145.032	5.842
172005	2.433	0.32	144.886	5.838
172106	2.43	0.321	145.032	5.833
172206	2.428	0.319	144.449	5.828
172306	2.426	0.321	145.032	5.823
172406	2.425	0.319	144.449	5.82
172506	2.423	0.321	145.032	5.815
172607	2.421	0.32	144.595	5.811
172707	2.418	0.32	144.595	5.804
172807	2.417	0.319	144.303	5.801
172907	2.414	0.32	144.886	5.794
173007	2.413	0.319	144.303	5.79
173107	2.411	0.319	144.303	5.786
173208	2.409	0.318	144.011	5.781
173308	2.407	0.319	144.157	5.777
173408	2.406	0.319	144.449	5.774
173508	2.403	0.319	144.157	5.768
173608	2.401	0.319	144.303	5.763
173709	2.399	0.319	144.303	5.758
173809	2.397	0.319	144.449	5.753
173909	2.396	0.318	143.865	5.749
174009	2.393	0.319	144.157	5.742
174110	2.39	0.32	144.595	5.736
174210	2.389	0.319	144.449	5.733
174310	2.387	0.317	143.427	5.729
174412	2.385	0.318	144.011	5.725
174513	2.383	0.319	144.157	5.72
174613	2.381	0.318	144.011	5.715
174714	2.379	0.318	143.719	5.71
174814	2.377	0.318	143.865	5.705
174914	2.375	0.319	144.157	5.701
175015	2.374	0.319	144.157	5.697
175115	2.371	0.316	143.136	5.691
175215	2.369	0.316	142.99	5.686
175315	2.367	0.317	143.573	5.681
175416	2.365	0.316	143.136	5.677
175517	2.364	0.317	143.573	5.673
175618	2.362	0.318	143.719	5.668
175719	2.359	0.316	143.136	5.662
175820	2.357	0.317	143.282	5.657
175920	2.356	0.317	143.282	5.653
176021	2.353	0.316	143.136	5.648
176121	2.352	0.316	143.136	5.644
176222	2.349	0.316	142.99	5.637
176323	2.346	0.316	142.99	5.631
176424	2.345	0.314	142.26	5.629
176524	2.343	0.314	141.969	5.623
176624	2.341	0.312	140.947	5.618
176724	2.338	0.313	141.385	5.611
176824	2.336	0.312	140.947	5.605
176924	2.333	0.312	140.947	5.6
177024	2.33	0.311	140.801	5.593
177124	2.328	0.31	140.218	5.588
177224	2.327	0.31	140.218	5.584
177324	2.326	0.311	140.51	5.581
177424	2.324	0.311	140.656	5.578
177524	2.322	0.31	140.218	5.573
177624	2.319	0.31	140.218	5.567
177724	2.317	0.311	140.656	5.561
177825	2.316	0.31	140.218	5.559
177925	2.314	0.31	140.218	5.554
178025	2.312	0.311	140.51	5.548
178125	2.309	0.311	140.51	5.542
178225	2.308	0.31	140.072	5.538
178325	2.306	0.31	140.364	5.533
178425	2.305	0.31	140.218	5.531
178526	2.302	0.31	140.364	5.526
178626	2.301	0.31	140.072	5.523
178727	2.299	0.31	140.364	5.516
178828	2.296	0.31	140.072	5.511
178928	2.294	0.31	140.072	5.506
179028	2.292	0.309	139.926	5.5
179128	2.29	0.31	140.218	5.496
179228	2.288	0.309	139.926	5.492
179328	2.287	0.309	139.634	5.488
179428	2.284	0.308	139.343	5.481
179529	2.282	0.308	139.343	5.476
179629	2.28	0.309	139.926	5.472
179729	2.278	0.309	139.926	5.467
179829	2.276	0.309	139.78	5.461
179930	2.274	0.308	139.343	5.458
180031	2.272	0.308	139.343	5.454
180131	2.27	0.307	139.051	5.448
180232	2.267	0.307	139.051	5.441
180332	2.266	0.307	138.905	5.438
180432	2.264	0.307	138.905	5.434
180532	2.26	0.304	137.738	5.424
180632	2.258	0.303	137.008	5.42
180732	2.257	0.302	136.717	5.417
180832	2.254	0.301	136.279	5.41
180933	2.252	0.3	135.695	5.406
181034	2.25	0.302	136.425	5.4
181134	2.249	0.301	136.279	5.396
181234	2.246	0.3	135.695	5.391
181334	2.244	0.3	135.695	5.386
181434	2.242	0.3	135.695	5.382
181534	2.24	0.3	135.695	5.376
181634	2.239	0.299	135.112	5.372
181734	2.237	0.297	134.528	5.369
181834	2.235	0.298	134.82	5.363
181935	2.232	0.298	134.82	5.356
182036	2.23	0.298	134.82	5.351
182136	2.228	0.297	134.237	5.348
182237	2.226	0.296	134.091	5.342
182338	2.223	0.297	134.528	5.336
182438	2.221	0.297	134.237	5.331
182538	2.219	0.296	133.799	5.325
182638	2.217	0.297	134.382	5.321
182738	2.215	0.296	133.945	5.317
182838	2.214	0.297	134.237	5.313
182940	2.211	0.294	133.069	5.306
183040	2.209	0.295	133.507	5.301
183141	2.206	0.296	133.799	5.295
183242	2.205	0.295	133.507	5.293
183342	2.203	0.295	133.653	5.288
183443	2.2	0.294	133.215	5.28
183543	2.198	0.294	133.215	5.276
183643	2.196	0.294	132.924	5.271
183743	2.194	0.294	133.215	5.266
183843	2.191	0.294	132.924	5.259
183943	2.19	0.294	133.069	5.256
184043	2.189	0.294	133.215	5.253
184144	2.188	0.294	132.924	5.25
184244	2.185	0.294	132.924	5.245
184345	2.184	0.294	132.778	5.242
184445	2.181	0.294	132.924	5.235
184545	2.18	0.294	132.924	5.231
184645	2.177	0.294	132.924	5.225
184745	2.176	0.293	132.632	5.222
184845	2.174	0.293	132.632	5.217
184945	2.172	0.293	132.632	5.213
185046	2.17	0.293	132.486	5.208
185146	2.169	0.292	132.048	5.205
185246	2.167	0.293	132.34	5.2
185347	2.165	0.292	132.048	5.195
185447	2.163	0.293	132.34	5.191
185547	2.16	0.292	131.902	5.185
185647	2.158	0.291	131.756	5.179
185748	2.158	0.292	132.048	5.178
185848	2.155	0.291	131.611	5.173
185948	2.152	0.29	131.319	5.165
186048	2.151	0.29	131.319	5.162
186148	2.149	0.289	130.735	5.157
186248	2.146	0.289	130.589	5.151
186349	2.144	0.288	130.298	5.146
186449	2.142	0.287	129.86	5.141
186550	2.14	0.286	129.568	5.137
186650	2.137	0.284	128.693	5.129
186750	2.135	0.285	129.131	5.125
186850	2.133	0.284	128.401	5.119
186950	2.131	0.284	128.547	5.115
187051	2.129	0.284	128.255	5.109
187151	2.128	0.283	127.818	5.106
187251	2.125	0.282	127.526	5.1
187351	2.122	0.281	127.234	5.094
187451	2.12	0.281	126.942	5.088
187552	2.118	0.28	126.505	5.083
187652	2.116	0.279	126.213	5.078
187753	2.114	0.278	125.921	5.074
187853	2.113	0.278	125.775	5.071
187953	2.11	0.277	125.337	5.064
188053	2.108	0.276	125.046	5.06
188154	2.106	0.275	124.608	5.054
188255	2.104	0.275	124.608	5.05
188355	2.102	0.275	124.608	5.044
188455	2.1	0.276	124.9	5.04
188556	2.098	0.274	124.024	5.035
188656	2.096	0.273	123.587	5.03
188756	2.094	0.273	123.441	5.025
188857	2.092	0.274	123.733	5.02
188957	2.089	0.272	123.003	5.013
189058	2.086	0.273	123.295	5.006
189158	2.085	0.271	122.42	5.005
189258	2.084	0.271	122.711	5.002
189359	2.081	0.271	122.711	4.995
189459	2.081	0.271	122.711	4.994
189559	2.078	0.269	121.544	4.988
189659	2.076	0.27	122.274	4.982
189759	2.075	0.27	122.274	4.979
189859	2.072	0.27	122.128	4.974
189960	2.071	0.27	121.982	4.971
190060	2.068	0.269	121.544	4.964
190160	2.067	0.268	121.398	4.96
190261	2.065	0.27	121.982	4.955
190362	2.062	0.268	121.398	4.949
190462	2.061	0.269	121.69	4.946
190563	2.058	0.268	121.253	4.94
190663	2.057	0.268	121.253	4.936
190763	2.054	0.266	120.377	4.931
190863	2.053	0.267	120.815	4.927
190964	2.051	0.266	120.377	4.921
191064	2.048	0.266	120.231	4.916
191164	2.046	0.266	120.523	4.911
191265	2.044	0.265	119.94	4.907
191365	2.042	0.264	119.502	4.901
191466	2.041	0.265	119.794	4.898
191566	2.038	0.265	119.794	4.891
191666	2.036	0.265	120.086	4.886
191766	2.034	0.265	120.086	4.882
191866	2.032	0.265	119.794	4.877
191966	2.03	0.264	119.356	4.872
192066	2.028	0.264	119.502	4.867
192166	2.026	0.264	119.648	4.862
192266	2.023	0.264	119.502	4.856
192366	2.022	0.264	119.21	4.853
192467	2.02	0.264	119.502	4.847
192567	2.018	0.263	119.064	4.844
192667	2.017	0.263	119.064	4.84
192768	2.015	0.263	119.064	4.836
192869	2.013	0.262	118.335	4.832
192969	2.012	0.262	118.481	4.829
193069	2.01	0.262	118.481	4.824
193170	2.008	0.261	118.189	4.818
193270	2.005	0.261	118.043	4.813
193370	2.002	0.261	118.043	4.804
193471	2	0.261	117.897	4.8
193572	1.998	0.259	117.314	4.794
193673	1.995	0.259	117.022	4.789
193773	1.993	0.258	116.876	4.783
193873	1.991	0.259	117.022	4.779
193973	1.99	0.255	115.417	4.775
194073	1.987	0.256	116.001	4.768
194173	1.985	0.254	115.125	4.763
194273	1.982	0.255	115.271	4.756
194374	1.98	0.254	114.834	4.751
194474	1.977	0.254	114.834	4.746
194574	1.976	0.253	114.25	4.742
194674	1.973	0.253	114.542	4.736
194775	1.971	0.253	114.25	4.732
194876	1.97	0.252	113.812	4.728
194976	1.967	0.252	113.812	4.722
195076	1.965	0.251	113.375	4.717
195176	1.963	0.25	113.229	4.712
195276	1.962	0.249	112.791	4.708
195377	1.959	0.25	112.937	4.702
195477	1.957	0.249	112.499	4.697
195578	1.955	0.249	112.499	4.691
195679	1.954	0.248	112.354	4.689
195779	1.951	0.248	112.062	4.682
195879	1.948	0.248	112.208	4.675
195980	1.947	0.246	111.478	4.673
196080	1.945	0.246	111.332	4.667
196180	1.942	0.245	110.895	4.662
196280	1.941	0.245	110.749	4.659
196381	1.94	0.244	110.457	4.656
196482	1.938	0.244	110.457	4.65
196582	1.937	0.244	110.311	4.648
196682	1.934	0.244	110.311	4.643
196782	1.933	0.244	110.311	4.639
196882	1.931	0.244	110.165	4.635
196982	1.929	0.243	110.019	4.629
197083	1.927	0.243	109.873	4.626
197183	1.925	0.243	109.728	4.62
197284	1.921	0.242	109.582	4.611
197384	1.919	0.241	108.998	4.605
197486	1.917	0.242	109.29	4.6
197587	1.915	0.241	108.998	4.596
197687	1.913	0.241	108.852	4.592
197787	1.912	0.24	108.706	4.588
197887	1.909	0.24	108.56	4.582
197988	1.908	0.239	108.123	4.58
198088	1.905	0.239	108.123	4.572
198188	1.903	0.239	108.123	4.567
198288	1.901	0.238	107.831	4.562
198388	1.9	0.236	106.664	4.56
198489	1.897	0.237	107.247	4.554
198590	1.895	0.237	107.247	4.548
198690	1.894	0.236	106.956	4.545
198790	1.891	0.236	106.81	4.537
198890	1.889	0.236	106.664	4.533
198990	1.887	0.235	106.08	4.528
199090	1.883	0.234	105.643	4.52
199191	1.881	0.233	105.205	4.513
199293	1.879	0.234	105.643	4.509
199393	1.876	0.233	105.351	4.502
199494	1.874	0.232	105.059	4.497
199594	1.872	0.233	105.205	4.492
199694	1.87	0.232	104.767	4.487
199794	1.868	0.231	104.476	4.483
199895	1.866	0.231	104.621	4.479
199995	1.865	0.228	103.309	4.476
200096	1.863	0.229	103.746	4.472
200196	1.862	0.229	103.6	4.468
200296	1.86	0.229	103.6	4.465
200396	1.859	0.229	103.6	4.461
200496	1.856	0.228	103.163	4.455
[truncated: 3,281 more rows]

## Sheet: screw2
Time [msec]	Potentiometer [V]	Force sensor [V]	Pull-out force [N]	Pull-out distance [mm]
4916	5.011	0.011	4.981	12.027
5016	5.011	0.01	4.689	12.027
5116	5.012	0.011	4.835	12.028
5216	5.012	0.01	4.397	12.029
5317	5.011	0.01	4.543	12.027
5417	5.011	0.01	4.543	12.027
5517	5.011	0.01	4.689	12.026
5617	5.012	0.01	4.543	12.03
5717	5.012	0.011	4.835	12.029
5817	5.011	0.01	4.689	12.027
5918	5.011	0.01	4.689	12.027
6019	5.013	0.009	4.251	12.03
6120	5.011	0.01	4.397	12.027
6220	5.011	0.01	4.689	12.027
6321	5.011	0.009	3.96	12.027
6421	5.011	0.012	5.418	12.027
6521	5.011	0.015	6.731	12.027
6621	5.011	0.015	6.585	12.027
6722	5.012	0.011	4.981	12.028
6823	5.011	0.005	2.355	12.027
6924	5.011	0.005	2.209	12.027
7025	5.012	0.006	2.938	12.028
7125	5.012	0.014	6.294	12.029
7225	5.011	0.016	7.023	12.027
7326	5.011	0.006	2.792	12.027
7426	5.012	0.013	5.71	12.029
7527	5.011	0.006	2.501	12.026
7627	5.011	0.005	2.063	12.027
7727	5.011	0.01	4.543	12.027
7827	5.011	0.012	5.418	12.027
7928	5.011	0.013	5.71	12.027
8029	5.012	0.009	4.251	12.028
8129	5.011	0.006	2.501	12.026
8229	5.011	0.005	2.355	12.027
8329	5.012	0.005	2.209	12.028
8430	5.012	0.006	2.792	12.028
8531	5.011	0.006	2.792	12.027
8631	5.011	0.008	3.814	12.027
8731	5.011	0.01	4.543	12.027
8832	5.012	0.009	3.96	12.03
8933	5.012	0.006	2.647	12.028
9033	5.012	0.006	2.501	12.03
9133	5.011	0.006	2.792	12.027
9234	5.012	0.005	2.209	12.028
9334	5.012	0.006	2.647	12.029
9435	5.012	0.007	3.084	12.03
9535	5.011	0.007	3.23	12.027
9635	5.011	0.006	2.647	12.027
9735	5.011	0.004	1.917	12.027
9836	5.012	0.006	2.792	12.028
9936	5.012	0.006	2.938	12.029
10036	5.012	0.006	2.792	12.028
10136	5.012	0.006	2.501	12.03
10236	5.011	0.006	2.647	12.027
10337	5.012	0.006	2.501	12.029
10438	5.012	0.006	2.792	12.03
10538	5.012	0.006	2.501	12.029
10639	5.012	0.006	2.647	12.029
10739	5.012	0.006	2.792	12.03
10839	5.011	0.007	3.084	12.027
10939	5.011	0.008	3.668	12.027
11040	5.011	0.009	4.251	12.027
11140	5.011	0.01	4.689	12.027
11240	5.011	0.012	5.418	12.027
11341	5.012	0.014	6.294	12.029
11442	5.012	0.014	6.294	12.028
11543	5.012	0.015	6.877	12.028
11643	5.011	0.015	6.877	12.027
11744	5.012	0.015	6.877	12.029
11844	5.011	0.016	7.461	12.027
11945	5.011	0.016	7.461	12.027
12046	5.011	0.017	7.753	12.026
12146	5.011	0.018	8.336	12.027
12246	5.011	0.018	8.19	12.027
12346	5.011	0.019	8.774	12.027
12446	5.011	0.02	9.211	12.026
12546	5.011	0.022	10.087	12.027
12646	5.011	0.023	10.524	12.027
12746	5.012	0.024	10.816	12.028
12846	5.012	0.025	11.254	12.029
12946	5.011	0.027	12.129	12.027
13046	5.012	0.027	12.421	12.028
13146	5.011	0.029	13.296	12.027
13246	5.011	0.03	13.588	12.026
13347	5.012	0.032	14.317	12.028
13447	5.012	0.033	14.901	12.028
13547	5.011	0.032	14.609	12.027
13647	5.011	0.035	15.922	12.027
13747	5.012	0.036	16.36	12.029
13847	5.012	0.036	16.36	12.029
13947	5.011	0.037	16.652	12.027
14047	5.011	0.039	17.673	12.027
14148	5.011	0.039	17.673	12.027
14249	5.012	0.04	17.965	12.028
14350	5.012	0.04	18.256	12.028
14451	5.012	0.041	18.548	12.03
14551	5.011	0.042	18.84	12.027
14651	5.012	0.042	18.84	12.028
14751	5.011	0.042	19.132	12.027
14852	5.011	0.042	18.986	12.026
14952	5.011	0.043	19.278	12.027
15052	5.011	0.043	19.278	12.027
15152	5.011	0.043	19.278	12.027
15252	5.012	0.042	19.132	12.03
15352	5.011	0.043	19.569	12.027
15452	5.011	0.043	19.569	12.027
15553	5.011	0.044	20.007	12.027
15653	5.011	0.044	19.861	12.027
15754	5.011	0.044	19.861	12.027
15854	5.011	0.045	20.299	12.027
15954	5.011	0.044	19.861	12.026
16054	5.012	0.045	20.153	12.028
16154	5.011	0.045	20.153	12.027
16254	5.012	0.045	20.445	12.029
16354	5.011	0.045	20.445	12.027
16454	5.012	0.045	20.153	12.029
16555	5.012	0.045	20.445	12.029
16655	5.012	0.046	20.882	12.028
16755	5.011	0.046	21.028	12.027
16855	5.012	0.047	21.174	12.028
16955	5.012	0.047	21.174	12.029
17055	5.012	0.047	21.174	12.029
17155	5.012	0.046	20.882	12.028
17255	5.011	0.047	21.32	12.027
17355	5.011	0.047	21.32	12.027
17455	5.012	0.047	21.466	12.028
17555	5.011	0.047	21.466	12.027
17655	5.011	0.048	21.612	12.027
17755	5.012	0.049	22.049	12.028
17856	5.011	0.049	22.049	12.027
17956	5.011	0.048	21.758	12.027
18056	5.012	0.049	22.049	12.03
18157	5.011	0.049	22.195	12.026
18257	5.011	0.05	22.633	12.027
18357	5.012	0.05	22.487	12.029
18457	5.011	0.049	22.341	12.027
18557	5.011	0.05	22.487	12.027
18658	5.011	0.05	22.779	12.026
18758	5.011	0.05	22.633	12.027
18858	5.011	0.051	23.071	12.027
18958	5.011	0.051	22.925	12.027
19059	5.011	0.051	23.217	12.027
19159	5.011	0.05	22.779	12.027
19259	5.011	0.052	23.362	12.026
19359	5.012	0.052	23.654	12.028
19460	5.011	0.051	23.071	12.027
19561	5.011	0.052	23.654	12.027
19661	5.012	0.052	23.654	12.028
19762	5.013	0.053	23.946	12.03
19862	5.012	0.052	23.508	12.029
19963	5.011	0.052	23.654	12.027
20063	5.011	0.052	23.508	12.027
20163	5.011	0.053	24.092	12.027
20263	5.012	0.053	23.8	12.029
20364	5.012	0.053	24.092	12.028
20464	5.011	0.054	24.384	12.026
20564	5.012	0.053	24.092	12.029
20664	5.012	0.053	24.092	12.028
20765	5.012	0.053	24.092	12.028
20865	5.011	0.054	24.53	12.027
20965	5.012	0.054	24.53	12.029
21066	5.012	0.055	24.675	12.028
21166	5.011	0.055	24.967	12.027
21266	5.011	0.055	24.821	12.027
21366	5.012	0.056	25.259	12.029
21466	5.011	0.056	25.113	12.027
21567	5.011	0.056	25.259	12.027
21668	5.011	0.054	24.384	12.027
21768	5.012	0.056	25.113	12.028
21870	5.011	0.056	25.113	12.027
21970	5.011	0.056	25.405	12.027
22070	5.011	0.056	25.113	12.027
22170	5.011	0.057	25.697	12.026
22270	5.011	0.056	25.405	12.027
22370	5.011	0.056	25.551	12.027
22471	5.012	0.056	25.551	12.028
22571	5.011	0.057	25.697	12.026
22671	5.012	0.057	25.988	12.028
22772	5.012	0.056	25.405	12.028
22873	5.011	0.057	25.843	12.027
22973	5.012	0.057	25.988	12.029
23073	5.011	0.058	26.426	12.027
23173	5.012	0.058	26.134	12.029
23274	5.011	0.058	26.134	12.027
23374	5.012	0.058	26.134	12.03
23475	5.012	0.058	26.28	12.028
23575	5.012	0.058	26.134	12.03
23676	5.011	0.059	26.572	12.027
23777	5.012	0.059	26.718	12.029
23877	5.011	0.058	26.426	12.027
23978	5.012	0.059	26.572	12.028
24079	5.013	0.058	26.426	12.03
24180	5.011	0.06	27.156	12.027
24280	5.011	0.061	27.447	12.027
24380	5.012	0.06	27.156	12.029
24480	5.011	0.06	27.01	12.027
24581	5.012	0.059	26.864	12.028
24681	5.012	0.06	27.156	12.029
24781	5.012	0.06	27.01	12.028
24881	5.011	0.059	26.864	12.027
24981	5.011	0.06	27.156	12.027
25081	5.011	0.061	27.593	12.027
25181	5.012	0.061	27.447	12.03
25281	5.011	0.06	27.156	12.027
25381	5.012	0.061	27.593	12.03
25482	5.012	0.061	27.593	12.029
25583	5.011	0.061	27.447	12.027
25683	5.011	0.062	28.031	12.027
25783	5.011	0.062	27.885	12.027
25883	5.012	0.061	27.739	12.028
25984	5.011	0.062	27.885	12.027
26084	5.011	0.063	28.323	12.026
26184	5.011	0.062	27.885	12.027
26284	5.012	0.061	27.593	12.028
26385	5.011	0.061	27.447	12.027
26486	5.011	0.061	27.447	12.027
26587	5.011	0.061	27.593	12.027
26687	5.011	0.061	27.593	12.027
26787	5.011	0.061	27.593	12.027
26887	5.012	0.061	27.739	12.029
26987	5.012	0.061	27.739	12.028
27087	5.012	0.061	27.739	12.028
27188	5.011	0.061	27.739	12.026
27288	5.011	0.061	27.739	12.027
27388	5.011	0.062	28.177	12.027
27488	5.011	0.062	27.885	12.027
27589	5.011	0.062	28.177	12.026
27689	5.011	0.062	27.885	12.027
27789	5.011	0.063	28.469	12.027
27889	5.012	0.063	28.614	12.029
27990	5.012	0.064	28.76	12.029
28091	5.012	0.063	28.469	12.029
28192	5.012	0.063	28.614	12.028
28293	5.011	0.063	28.614	12.027
28394	5.011	0.063	28.469	12.027
28494	5.011	0.063	28.469	12.027
28594	5.011	0.064	29.052	12.027
28695	5.011	0.064	28.906	12.027
28796	5.012	0.063	28.614	12.029
28896	5.011	0.064	28.76	12.026
28996	5.012	0.064	28.76	12.029
29097	5.011	0.063	28.614	12.027
29197	5.011	0.064	29.052	12.027
29297	5.012	0.064	29.052	12.03
29398	5.011	0.065	29.344	12.027
29498	5.012	0.065	29.198	12.03
29598	5.012	0.065	29.198	12.029
29699	5.012	0.065	29.344	12.029
29799	5.011	0.065	29.198	12.027
29899	5.012	0.065	29.49	12.028
29999	5.012	0.065	29.198	12.028
30099	5.012	0.065	29.49	12.029
30199	5.012	0.066	29.636	12.029
30299	5.011	0.066	29.927	12.027
30399	5.011	0.066	29.781	12.026
30499	5.012	0.066	29.927	12.029
30600	5.011	0.066	29.781	12.027
30700	5.012	0.066	29.781	12.028
30800	5.011	0.066	29.927	12.027
30901	5.012	0.066	29.927	12.029
31001	5.012	0.066	29.927	12.028
31101	5.012	0.066	29.927	12.029
31201	5.011	0.067	30.219	12.027
31301	5.011	0.066	29.927	12.026
31401	5.011	0.066	30.073	12.027
31501	5.012	0.067	30.219	12.03
31601	5.012	0.066	30.073	12.03
31701	5.012	0.067	30.511	12.029
31801	5.012	0.067	30.365	12.028
31901	5.011	0.067	30.511	12.026
32001	5.011	0.068	30.803	12.027
32101	5.011	0.068	30.803	12.026
32201	5.011	0.068	30.657	12.026
32302	5.011	0.067	30.511	12.027
32402	5.011	0.069	31.094	12.027
32503	5.012	0.068	30.657	12.028
32603	5.012	0.068	30.803	12.028
32704	5.011	0.068	30.803	12.027
32804	5.011	0.068	30.657	12.027
32905	5.011	0.067	30.365	12.027
33006	5.011	0.068	30.657	12.027
33106	5.012	0.066	30.073	12.028
33206	5.011	0.068	30.949	12.027
33306	5.012	0.068	30.949	12.03
33407	5.012	0.068	30.803	12.028
33507	5.011	0.068	30.949	12.027
33607	5.011	0.067	30.365	12.027
33707	5.011	0.068	30.949	12.027
33807	5.012	0.067	30.511	12.03
33908	5.011	0.069	31.094	12.026
34008	5.011	0.068	30.949	12.027
34108	5.011	0.069	31.386	12.027
34208	5.011	0.069	31.386	12.027
34308	5.012	0.069	31.24	12.029
34408	5.011	0.068	30.949	12.027
34508	5.012	0.07	31.532	12.028
34608	5.011	0.068	30.949	12.027
34709	5.012	0.07	31.824	12.028
34809	5.012	0.07	31.678	12.029
34909	5.012	0.071	31.97	12.029
35010	5.012	0.071	31.97	12.028
35110	5.011	0.07	31.678	12.027
35210	5.012	0.07	31.824	12.028
35311	5.012	0.07	31.824	12.028
35412	5.012	0.071	31.97	12.028
35512	5.01	0.071	31.97	12.025
35612	5.011	0.07	31.824	12.027
35712	5.011	0.071	32.262	12.027
35813	5.011	0.072	32.699	12.027
35913	5.011	0.071	32.262	12.027
36013	4.999	0.072	32.407	11.998
36114	4.998	0.072	32.699	11.995
36214	4.997	0.072	32.407	11.992
36314	4.995	0.072	32.699	11.989
36414	4.994	0.072	32.699	11.985
36515	4.993	0.072	32.699	11.982
36615	4.99	0.073	32.991	11.977
36715	4.99	0.073	32.991	11.976
36815	4.989	0.073	32.991	11.972
36915	4.987	0.073	33.137	11.969
37015	4.986	0.074	33.429	11.965
37116	4.985	0.073	33.137	11.964
37216	4.983	0.073	33.137	11.958
37316	4.98	0.073	32.991	11.953
37417	4.979	0.074	33.283	11.949
37518	4.979	0.074	33.429	11.948
37619	4.976	0.075	33.72	11.943
37720	4.976	0.074	33.283	11.942
37820	4.974	0.074	33.283	11.938
37920	4.973	0.074	33.429	11.934
38020	4.97	0.075	33.72	11.929
38120	4.969	0.075	34.012	11.927
38221	4.968	0.074	33.575	11.924
38321	4.968	0.075	33.866	11.922
38421	4.966	0.075	33.72	11.918
38522	4.964	0.076	34.158	11.914
38622	4.964	0.075	34.012	11.913
38724	4.963	0.075	34.012	11.91
38824	4.961	0.076	34.158	11.906
38925	4.959	0.075	33.866	11.902
39026	4.959	0.075	33.866	11.901
39126	4.957	0.075	34.012	11.897
39227	4.957	0.076	34.596	11.896
39327	4.955	0.076	34.304	11.892
39427	4.954	0.076	34.304	11.89
39527	4.952	0.076	34.45	11.884
39627	4.95	0.076	34.304	11.881
39727	4.948	0.076	34.596	11.876
39828	4.946	0.076	34.304	11.871
39928	4.946	0.077	34.888	11.871
40028	4.943	0.077	34.742	11.864
40128	4.943	0.077	34.742	11.863
40229	4.942	0.077	35.033	11.862
40329	4.94	0.078	35.179	11.857
40429	4.938	0.077	34.888	11.852
40530	4.937	0.077	34.742	11.849
40631	4.936	0.077	35.033	11.847
40731	4.934	0.078	35.179	11.842
40831	4.932	0.077	34.888	11.837
40931	4.93	0.079	35.617	11.833
41031	4.929	0.078	35.471	11.831
41132	4.928	0.078	35.325	11.828
41234	4.927	0.078	35.471	11.825
41334	4.926	0.078	35.471	11.823
41434	4.925	0.079	35.763	11.82
41534	4.923	0.08	36.055	11.815
41634	4.922	0.079	35.617	11.812
41734	4.92	0.079	35.617	11.808
41836	4.918	0.081	36.492	11.802
41937	4.916	0.08	36.201	11.799
42037	4.915	0.078	35.471	11.796
42137	4.913	0.08	36.055	11.792
42237	4.912	0.081	36.492	11.789
42337	4.91	0.08	36.201	11.785
42437	4.909	0.08	36.346	11.782
42537	4.908	0.08	36.346	11.779
42637	4.906	0.081	36.638	11.774
42737	4.905	0.081	36.784	11.773
42837	4.903	0.081	36.638	11.768
42938	4.901	0.082	36.93	11.763
43038	4.9	0.081	36.638	11.76
43139	4.899	0.081	36.638	11.757
43239	4.897	0.082	37.222	11.753
43339	4.896	0.082	37.222	11.749
43439	4.894	0.082	37.222	11.746
43539	4.893	0.082	37.076	11.744
43639	4.892	0.083	37.368	11.741
43739	4.89	0.083	37.368	11.736
43839	4.89	0.083	37.514	11.736
43940	4.887	0.083	37.514	11.729
44041	4.886	0.083	37.659	11.726
44141	4.884	0.083	37.659	11.722
44241	4.882	0.084	37.951	11.717
44342	4.881	0.084	37.951	11.715
44442	4.88	0.085	38.243	11.712
44543	4.878	0.084	37.805	11.708
44644	4.877	0.085	38.243	11.704
44745	4.875	0.085	38.243	11.7
44845	4.873	0.083	37.659	11.695
44945	4.873	0.084	38.097	11.695
45045	4.871	0.085	38.243	11.691
45145	4.87	0.086	38.681	11.687
45245	4.869	0.085	38.243	11.686
45346	4.867	0.084	38.097	11.681
45446	4.864	0.086	38.681	11.674
45546	4.862	0.086	38.972	11.67
45647	4.86	0.086	39.118	11.665
45748	4.859	0.086	39.118	11.662
45849	4.857	0.087	39.264	11.657
45950	4.856	0.086	38.972	11.655
46051	4.856	0.087	39.556	11.654
46151	4.854	0.087	39.264	11.649
46251	4.853	0.087	39.556	11.647
46351	4.851	0.088	39.702	11.643
46452	4.85	0.088	39.702	11.641
46553	4.849	0.088	39.702	11.636
46653	4.847	0.088	39.994	11.633
46754	4.845	0.088	39.848	11.628
46854	4.843	0.088	39.848	11.623
46955	4.842	0.088	39.994	11.62
47055	4.84	0.089	40.285	11.616
47155	4.838	0.09	40.577	11.61
47255	4.836	0.09	40.723	11.606
47355	4.835	0.09	40.577	11.603
47455	4.834	0.09	40.723	11.602
47556	4.833	0.09	40.869	11.599
47656	4.831	0.091	41.307	11.595
47756	4.83	0.091	41.307	11.592
47856	4.827	0.091	41.015	11.585
47956	4.825	0.092	41.452	11.58
48056	4.824	0.092	41.598	11.578
48156	4.822	0.091	41.307	11.574
48257	4.821	0.092	41.744	11.571
48358	4.82	0.092	41.598	11.567
48458	4.818	0.093	41.89	11.563
48558	4.817	0.093	41.89	11.56
48659	4.814	0.094	42.474	11.554
48759	4.812	0.094	42.328	11.549
48860	4.81	0.094	42.328	11.545
48961	4.81	0.095	42.765	11.544
49061	4.808	0.095	42.765	11.539
49162	4.806	0.094	42.62	11.534
49262	4.805	0.095	42.911	11.531
49362	4.804	0.095	42.911	11.53
49462	4.802	0.094	42.474	11.524
49562	4.801	0.096	43.349	11.523
49662	4.8	0.096	43.349	11.521
49762	4.799	0.097	43.787	11.518
49862	4.798	0.097	43.933	11.514
49962	4.798	0.098	44.224	11.514
50062	4.796	0.098	44.224	11.51
50163	4.796	0.097	44.078	11.51
50264	4.792	0.098	44.224	11.501
50365	4.79	0.098	44.37	11.496
50466	4.789	0.1	45.1	11.493
50567	4.787	0.099	44.808	11.488
50667	4.785	0.1	45.246	11.483
50767	4.782	0.1	45.1	11.478
50868	4.782	0.102	46.121	11.476
50968	4.78	0.102	45.975	11.472
51068	4.779	0.103	46.413	11.469
51168	4.777	0.103	46.413	11.465
51268	4.775	0.104	47.142	11.46
51369	4.773	0.104	47.142	11.455
51469	4.772	0.106	47.726	11.453
51569	4.771	0.106	48.017	11.45
51669	4.769	0.107	48.601	11.445
51769	4.768	0.108	49.039	11.443
51869	4.765	0.109	49.33	11.437
51970	4.763	0.11	49.768	11.432
52070	4.763	0.111	50.06	11.431
52170	4.762	0.113	50.935	11.429
52270	4.761	0.114	51.373	11.426
52370	4.76	0.115	51.956	11.424
52471	4.758	0.116	52.54	11.419
52572	4.756	0.117	52.978	11.414
52672	4.755	0.118	53.415	11.411
52772	4.754	0.119	53.853	11.41
52872	4.751	0.121	54.582	11.404
52972	4.751	0.122	55.312	11.404
53072	4.748	0.124	56.041	11.396
53172	4.748	0.125	56.625	11.395
53273	4.745	0.125	56.771	11.389
53373	4.745	0.128	57.792	11.388
53473	4.743	0.128	58.084	11.383
53573	4.742	0.131	59.105	11.38
53674	4.741	0.132	59.834	11.379
53774	4.739	0.133	60.272	11.373
53875	4.738	0.135	61.293	11.371
53976	4.737	0.137	62.168	11.368
54077	4.735	0.139	63.044	11.363
54177	4.733	0.142	64.065	11.359
54277	4.731	0.143	64.503	11.356
54378	4.731	0.144	65.086	11.353
54478	4.73	0.145	65.67	11.351
54578	4.729	0.148	66.837	11.349
54678	4.728	0.149	67.566	11.348
54779	4.727	0.152	68.879	11.344
54879	4.726	0.154	69.463	11.342
54979	4.725	0.155	70.338	11.34
55079	4.723	0.156	70.776	11.336
55179	4.721	0.158	71.505	11.332
55279	4.72	0.16	72.526	11.327
55379	4.718	0.163	73.548	11.322
55479	4.717	0.165	74.569	11.321
55579	4.716	0.167	75.444	11.318
55679	4.715	0.168	76.174	11.316
55780	4.713	0.17	76.903	11.311
55880	4.712	0.172	77.632	11.309
55980	4.71	0.175	78.945	11.304
56080	4.709	0.176	79.821	11.301
56180	4.709	0.177	80.258	11.301
56280	4.707	0.177	80.258	11.296
56381	4.707	0.18	81.28	11.297
56481	4.705	0.18	81.425	11.292
56582	4.703	0.182	82.301	11.288
56682	4.703	0.184	83.03	11.287
56782	4.701	0.186	84.197	11.282
56882	4.7	0.188	85.073	11.279
56982	4.698	0.191	86.532	11.276
57082	4.697	0.194	87.553	11.272
57182	4.695	0.196	88.574	11.267
57282	4.694	0.196	88.72	11.265
57383	4.693	0.2	90.325	11.263
57483	4.691	0.203	91.638	11.259
57583	4.689	0.205	92.659	11.254
57684	4.688	0.206	93.242	11.25
57784	4.687	0.209	94.701	11.248
57885	4.685	0.21	95.139	11.245
57986	4.684	0.213	96.306	11.241
58086	4.683	0.216	97.619	11.239
58186	4.682	0.217	98.348	11.237
58286	4.681	0.22	99.515	11.233
58386	4.679	0.222	100.391	11.23
58487	4.678	0.224	101.412	11.228
58588	4.677	0.226	102.287	11.225
58688	4.675	0.228	103.163	11.22
58788	4.673	0.23	104.038	11.216
58889	4.672	0.233	105.497	11.214
58989	4.671	0.234	105.934	11.21
59090	4.67	0.237	107.247	11.207
59190	4.668	0.239	108.269	11.204
59291	4.667	0.241	109.144	11.2
59392	4.665	0.245	110.603	11.196
59492	4.663	0.246	111.186	11.191
59592	4.662	0.249	112.499	11.189
59693	4.661	0.251	113.666	11.187
59793	4.66	0.253	114.542	11.184
59894	4.659	0.255	115.271	11.181
59995	4.658	0.257	116.147	11.179
60095	4.656	0.259	117.314	11.174
60195	4.655	0.261	118.043	11.172
60296	4.653	0.265	119.794	11.167
60397	4.652	0.266	120.523	11.165
60497	4.65	0.268	121.398	11.159
60598	4.648	0.27	122.274	11.155
60699	4.648	0.273	123.587	11.155
60800	4.647	0.275	124.608	11.152
60900	4.645	0.277	125.483	11.149
61000	4.643	0.279	126.359	11.143
61100	4.641	0.281	127.234	11.14
61200	4.641	0.284	128.401	11.137
61300	4.639	0.286	129.276	11.134
61400	4.638	0.288	130.443	11.132
61500	4.637	0.291	131.611	11.128
61600	4.636	0.292	132.194	11.126
61701	4.635	0.294	133.215	11.123
61801	4.634	0.297	134.237	11.121
61902	4.632	0.299	135.258	11.117
62002	4.63	0.303	137.008	11.112
62102	4.629	0.304	137.3	11.109
62202	4.627	0.306	138.467	11.105
62302	4.626	0.309	139.926	11.103
62402	4.625	0.311	140.801	11.099
62502	4.623	0.314	141.823	11.095
62602	4.621	0.316	142.99	11.09
62702	4.621	0.318	144.011	11.09
62802	4.618	0.321	145.324	11.084
62902	4.618	0.324	146.345	11.082
63002	4.616	0.325	147.22	11.078
63102	4.613	0.327	148.096	11.071
63202	4.611	0.331	149.701	11.067
63302	4.61	0.333	150.576	11.065
63402	4.609	0.335	151.743	11.061
63503	4.607	0.337	152.618	11.058
63603	4.605	0.339	153.494	11.053
63703	4.604	0.342	154.807	11.05
63803	4.602	0.344	155.536	11.046
63903	4.601	0.347	156.849	11.041
64003	4.599	0.348	157.287	11.037
64103	4.598	0.352	159.183	11.035
64204	4.596	0.354	160.059	11.031
64304	4.593	0.358	161.809	11.023
64405	4.593	0.359	162.539	11.023
64505	4.592	0.361	163.122	11.02
64605	4.59	0.364	164.435	11.015
64706	4.588	0.365	165.31	11.011
64806	4.585	0.367	166.186	11.005
64906	4.584	0.37	167.207	11.003
65006	4.583	0.372	168.374	10.999
65107	4.581	0.374	169.249	10.995
65208	4.58	0.376	170.271	10.992
65308	4.578	0.378	171.146	10.988
65408	4.577	0.382	172.751	10.986
65509	4.575	0.382	172.897	10.981
65610	4.573	0.385	174.064	10.975
65710	4.571	0.387	175.231	10.971
65811	4.569	0.389	175.814	10.965
65911	4.568	0.39	176.252	10.963
66012	4.566	0.392	177.127	10.959
66112	4.564	0.395	178.586	10.954
66212	4.562	0.395	178.878	10.949
66312	4.561	0.399	180.629	10.946
66413	4.558	0.4	181.066	10.94
66514	4.557	0.403	182.087	10.938
66614	4.556	0.405	183.109	10.934
66714	4.555	0.406	183.692	10.931
66815	4.554	0.408	184.568	10.929
66915	4.552	0.41	185.297	10.924
67016	4.55	0.412	186.464	10.919
67116	4.548	0.413	187.048	10.915
67217	4.546	0.416	188.215	10.91
67318	4.545	0.418	189.09	10.907
67418	4.542	0.42	190.111	10.902
67518	4.541	0.421	190.549	10.898
67619	4.54	0.423	191.132	10.895
67720	4.538	0.424	191.862	10.89
67820	4.535	0.424	192.008	10.885
67920	4.533	0.427	193.175	10.88
68020	4.532	0.429	193.904	10.878
68120	4.531	0.431	194.78	10.873
68220	4.528	0.432	195.363	10.867
68320	4.527	0.434	196.239	10.864
68420	4.525	0.435	196.822	10.861
68520	4.523	0.436	197.406	10.855
68620	4.521	0.438	198.135	10.851
68720	4.519	0.439	198.719	10.846
68820	4.517	0.441	199.448	10.841
68920	4.515	0.442	199.74	10.837
69021	4.514	0.443	200.469	10.835
69121	4.512	0.443	200.469	10.828
69221	4.51	0.446	201.636	10.824
69322	4.509	0.447	202.074	10.821
69423	4.506	0.449	202.949	10.815
69523	4.504	0.45	203.533	10.809
69624	4.502	0.45	203.679	10.805
69724	4.502	0.451	203.971	10.804
69825	4.499	0.453	204.992	10.797
69925	4.497	0.454	205.429	10.792
70026	4.495	0.455	205.721	10.788
70126	4.493	0.456	206.451	10.783
70226	4.491	0.458	207.034	10.777
70327	4.488	0.46	207.909	10.772
70427	4.487	0.461	208.347	10.77
70528	4.485	0.462	208.931	10.763
70628	4.483	0.463	209.66	10.76
70729	4.482	0.464	209.952	10.756
70829	4.48	0.466	210.973	10.752
70929	4.478	0.467	211.119	10.748
71030	4.477	0.468	211.703	10.744
71130	4.475	0.469	212.286	10.74
71231	4.473	0.471	212.87	10.736
71331	4.471	0.472	213.307	10.73
71431	4.47	0.473	214.037	10.728
71531	4.467	0.474	214.62	10.72
71631	4.466	0.476	215.35	10.718
71731	4.463	0.477	215.933	10.712
71831	4.462	0.478	216.371	10.708
71932	4.46	0.479	216.809	10.705
72032	4.458	0.48	217.246	10.698
72133	4.456	0.482	218.122	10.695
72233	4.455	0.483	218.559	10.692
72334	4.453	0.484	218.851	10.686
72435	4.451	0.485	219.289	10.683
72535	4.448	0.486	219.726	10.675
72636	4.447	0.487	220.456	10.672
72737	4.445	0.489	221.039	10.667
72837	4.443	0.489	221.185	10.663
72938	4.443	0.489	221.331	10.662
73039	4.439	0.491	221.915	10.654
73139	4.438	0.492	222.352	10.651
73240	4.437	0.494	223.373	10.648
73341	4.434	0.494	223.373	10.642
73441	4.433	0.494	223.665	10.638
73542	4.431	0.495	224.103	10.634
73643	4.43	0.496	224.395	10.631
73743	4.426	0.497	224.978	10.623
73844	4.424	0.499	225.708	10.619
73944	4.423	0.499	225.854	10.616
74044	4.421	0.501	226.583	10.611
74144	4.419	0.501	226.729	10.606
74244	4.417	0.502	227.021	10.602
74344	4.415	0.503	227.604	10.597
74444	4.413	0.505	228.334	10.59
74544	4.412	0.505	228.625	10.588
74644	4.41	0.507	229.355	10.584
74745	4.408	0.507	229.501	10.579
74845	4.406	0.508	229.647	10.575
74946	4.403	0.509	230.23	10.568
75047	4.402	0.51	230.814	10.564
75148	4.4	0.512	231.397	10.561
75249	4.398	0.512	231.543	10.555
75350	4.396	0.513	231.981	10.55
75450	4.394	0.514	232.71	10.545
75550	4.392	0.514	232.71	10.54
75650	4.39	0.515	233.148	10.535
75750	4.388	0.515	233.148	10.53
75850	4.386	0.516	233.586	10.527
75950	4.384	0.518	234.315	10.522
76050	4.383	0.519	234.607	10.518
76151	4.382	0.519	234.607	10.517
76251	4.379	0.519	234.899	10.51
76351	4.377	0.521	235.628	10.505
76451	4.375	0.521	235.628	10.5
76551	4.373	0.523	236.795	10.494
76651	4.37	0.523	236.795	10.487
76751	4.368	0.523	236.795	10.484
76851	4.367	0.524	237.233	10.481
76952	4.366	0.525	237.525	10.478
77053	4.363	0.526	237.816	10.471
77154	4.361	0.526	238.108	10.466
77254	4.359	0.528	238.692	10.461
77354	4.356	0.528	238.837	10.454
77454	4.355	0.529	239.275	10.452
77555	4.353	0.529	239.421	10.446
77655	4.351	0.53	239.567	10.441
77755	4.348	0.53	239.567	10.436
77855	4.346	0.531	240.15	10.431
77956	4.345	0.531	240.296	10.427
78056	4.344	0.532	240.588	10.426
78156	4.342	0.534	241.463	10.421
78256	4.34	0.533	241.318	10.417
78357	4.338	0.533	241.172	10.412
78457	4.335	0.535	241.901	10.405
78557	4.333	0.536	242.631	10.4
78658	4.331	0.536	242.631	10.394
78758	4.329	0.537	242.776	10.389
78858	4.291	0.534	241.755	10.297
78958	4.285	0.445	201.199	10.284
79059	4.282	0.44	199.156	10.277
79159	4.281	0.439	198.719	10.273
79259	4.279	0.439	198.573	10.269
79360	4.276	0.44	199.156	10.263
79461	4.274	0.44	199.156	10.258
79562	4.272	0.441	199.594	10.253
79662	4.271	0.443	200.469	10.249
79762	4.269	0.444	200.761	10.246
79862	4.266	0.446	201.636	10.239
79962	4.266	0.446	201.928	10.238
80063	4.263	0.448	202.658	10.231
80163	4.26	0.45	203.533	10.224
80263	4.259	0.45	203.679	10.222
80363	4.256	0.453	204.7	10.215
80464	4.254	0.454	205.283	10.211
80565	4.253	0.455	206.013	10.206
80665	4.251	0.458	207.034	10.202
80765	4.249	0.458	207.034	10.197
80866	4.246	0.46	208.055	10.191
80967	4.244	0.461	208.639	10.187
81067	4.243	0.463	209.222	10.182
81168	4.24	0.463	209.222	10.177
81268	4.238	0.465	210.535	10.172
81368	4.236	0.465	210.535	10.167
81469	4.235	0.467	211.411	10.164
81569	4.233	0.469	211.994	10.16
81670	4.232	0.47	212.432	10.156
81770	4.23	0.469	212.286	10.152
81871	4.228	0.472	213.307	10.147
81971	4.225	0.472	213.453	10.14
82071	4.222	0.473	214.037	10.133
82171	4.221	0.474	214.62	10.13
82272	4.218	0.476	215.204	10.123
82372	4.216	0.476	215.204	10.119
82473	4.214	0.477	215.933	10.113
82573	4.213	0.478	216.079	10.11
82673	4.21	0.479	216.517	10.105
82774	4.208	0.481	217.538	10.099
82874	4.206	0.48	217.246	10.094
82975	4.204	0.482	217.83	10.089
83075	4.202	0.481	217.538	10.084
83176	4.199	0.482	218.122	10.078
83277	4.198	0.483	218.559	10.075
83378	4.196	0.484	218.851	10.07
83479	4.195	0.485	219.289	10.067
83579	4.193	0.485	219.289	10.063
83679	4.192	0.486	220.018	10.061
83780	4.19	0.487	220.456	10.056
83880	4.188	0.487	220.456	10.052
83981	4.186	0.488	220.893	10.047
84081	4.185	0.489	221.039	10.044
84181	4.182	0.488	220.893	10.037
84281	4.18	0.491	222.206	10.032
84381	4.177	0.492	222.498	10.025
84481	4.175	0.492	222.498	10.02
84582	4.173	0.493	223.082	10.014
84682	4.171	0.492	222.644	10.01
84782	4.169	0.494	223.665	10.005
84883	4.166	0.495	223.957	9.999
84984	4.165	0.496	224.249	9.996
85085	4.163	0.496	224.541	9.99
85185	4.162	0.497	224.832	9.988
85286	4.159	0.498	225.124	9.982
85387	4.157	0.498	225.27	9.977
85487	4.155	0.498	225.27	9.971
85588	4.153	0.499	225.562	9.966
85689	4.15	0.499	225.854	9.96
85790	4.149	0.499	225.708	9.957
85890	4.146	0.499	225.708	9.951
85990	4.144	0.499	225.854	9.945
86091	4.141	0.5	225.999	9.939
86191	4.137	0.5	226.145	9.928
86291	4.135	0.501	226.437	9.923
86391	4.132	0.502	226.875	9.917
86492	4.131	0.501	226.729	9.914
86593	4.129	0.501	226.437	9.91
86694	4.129	0.502	227.021	9.909
86795	4.123	0.496	224.541	9.896
86895	4.121	0.494	223.665	9.89
86995	4.118	0.494	223.665	9.883
87096	4.115	0.494	223.373	9.877
87197	4.114	0.493	223.228	9.873
87297	4.109	0.492	222.644	9.862
87397	4.107	0.492	222.498	9.858
87497	4.105	0.493	222.79	9.852
87597	4.103	0.492	222.644	9.847
87697	4.1	0.492	222.498	9.841
87797	4.098	0.493	222.79	9.835
87898	4.095	0.493	222.936	9.828
87998	4.091	0.487	220.31	9.818
88098	4.089	0.485	219.435	9.813
88198	4.086	0.483	218.705	9.807
88298	4.085	0.483	218.559	9.803
88399	4.082	0.482	218.122	9.797
88499	4.079	0.484	218.997	9.79
88599	4.076	0.483	218.413	9.782
88699	4.074	0.483	218.413	9.778
88799	4.071	0.483	218.559	9.771
88899	4.069	0.483	218.705	9.766
88999	4.067	0.483	218.705	9.76
89099	4.037	0.439	198.427	9.688
89199	4.032	0.424	192.008	9.677
89300	4.029	0.421	190.403	9.67
89401	4.026	0.42	189.965	9.663
89502	4.023	0.419	189.674	9.654
89603	4.02	0.42	189.819	9.648
89703	4.017	0.419	189.528	9.641
89803	4.014	0.421	190.549	9.634
89903	4.013	0.42	190.111	9.631
90004	4.01	0.421	190.403	9.623
90105	4.008	0.422	190.987	9.619
90205	4.005	0.422	190.987	9.611
90305	4.003	0.423	191.424	9.607
90406	4.001	0.423	191.57	9.603
90506	3.998	0.425	192.3	9.595
90607	3.997	0.426	192.737	9.593
90708	3.995	0.426	192.737	9.588
90809	3.993	0.426	192.737	9.582
90909	3.989	0.427	193.321	9.575
91009	3.988	0.427	193.029	9.572
91109	3.985	0.429	194.05	9.564
91210	3.982	0.428	193.467	9.558
91310	3.979	0.43	194.488	9.549
91410	3.977	0.43	194.634	9.544
91510	3.975	0.43	194.634	9.54
91611	3.972	0.431	194.926	9.534
91711	3.97	0.432	195.217	9.528
91811	3.968	0.432	195.363	9.524
91912	3.965	0.433	195.655	9.516
92012	3.963	0.433	195.947	9.512
92112	3.961	0.433	195.947	9.506
92213	3.959	0.434	196.384	9.502
92313	3.956	0.433	195.947	9.496
92413	3.954	0.433	196.093	9.489
92513	3.951	0.433	195.947	9.483
92613	3.949	0.434	196.384	9.478
92713	3.948	0.434	196.384	9.475
92814	3.944	0.434	196.239	9.465
92914	3.942	0.434	196.53	9.462
93015	3.94	0.435	196.822	9.456
93116	3.938	0.434	196.53	9.451
93216	3.936	0.435	196.968	9.446
93316	3.933	0.435	196.968	9.439
93417	3.931	0.435	196.822	9.434
93517	3.928	0.435	196.676	9.427
93617	3.927	0.435	196.968	9.424
93717	3.923	0.436	197.114	9.414
93817	3.92	0.437	197.697	9.409
93917	3.918	0.436	197.114	9.403
94018	3.915	0.436	197.114	9.397
94118	3.913	0.435	196.822	9.392
94218	3.911	0.436	197.114	9.386
94319	3.908	0.435	196.968	9.38
94420	3.907	0.436	197.114	9.376
94520	3.904	0.436	197.26	9.369
94620	3.902	0.436	197.26	9.364
94720	3.9	0.437	197.551	9.36
94820	3.898	0.435	196.822	9.356
94921	3.895	0.435	196.822	9.348
95021	3.893	0.435	196.822	9.343
95122	3.891	0.436	197.114	9.338
95223	3.887	0.436	197.114	9.329
95323	3.885	0.436	197.26	9.323
95423	3.882	0.435	196.676	9.318
95523	3.88	0.435	196.822	9.313
95624	3.878	0.436	197.114	9.307
95724	3.876	0.434	196.53	9.301
95824	3.874	0.435	196.676	9.297
95924	3.871	0.435	196.968	9.29
96024	3.869	0.436	197.114	9.287
96124	3.867	0.436	197.406	9.28
96224	3.866	0.435	196.822	9.278
96324	3.863	0.436	197.406	9.272
96424	3.861	0.437	197.551	9.266
96525	3.858	0.436	197.26	9.26
96625	3.857	0.436	197.114	9.256
96726	3.855	0.436	197.114	9.251
96826	3.852	0.436	197.406	9.246
96927	3.85	0.437	197.551	9.241
97027	3.848	0.436	197.26	9.236
97127	3.847	0.436	197.114	9.232
97227	3.844	0.437	197.697	9.225
97328	3.842	0.436	197.26	9.222
97429	3.841	0.437	197.697	9.219
97530	3.839	0.436	197.26	9.213
97631	3.836	0.436	197.114	9.207
97731	3.833	0.434	196.53	9.2
97832	3.831	0.435	196.822	9.195
97932	3.829	0.436	197.26	9.191
98032	3.827	0.435	196.676	9.184
98132	3.825	0.435	196.676	9.18
98233	3.823	0.435	196.676	9.175
98333	3.819	0.433	195.801	9.166
98433	3.818	0.432	195.363	9.162
98533	3.815	0.43	194.634	9.157
98634	3.814	0.43	194.488	9.153
98735	3.81	0.43	194.488	9.145
98835	3.809	0.429	194.196	9.141
98936	3.807	0.427	193.029	9.136
99037	3.805	0.427	193.175	9.132
99137	3.802	0.426	192.883	9.124
99238	3.8	0.426	192.737	9.119
99338	3.797	0.425	192.445	9.113
99438	3.795	0.424	192.008	9.107
99538	3.792	0.424	191.862	9.101
99639	3.789	0.424	191.862	9.095
99739	3.787	0.423	191.57	9.088
99839	3.786	0.423	191.57	9.085
99939	3.783	0.423	191.57	9.079
100039	3.78	0.423	191.57	9.072
100139	3.778	0.424	191.716	9.068
100239	3.776	0.424	191.716	9.062
100339	3.774	0.423	191.57	9.057
100440	3.771	0.423	191.57	9.051
100541	3.769	0.423	191.424	9.046
100641	3.768	0.423	191.278	9.044
100742	3.766	0.424	191.862	9.037
100842	3.763	0.424	192.008	9.032
100942	3.76	0.425	192.445	9.025
101042	3.758	0.426	192.591	9.02
101142	3.756	0.426	192.591	9.015
101242	3.754	0.426	192.591	9.009
101342	3.751	0.427	193.029	9.003
101443	3.749	0.427	193.321	8.999
101543	3.748	0.428	193.758	8.995
101644	3.746	0.428	193.613	8.989
101744	3.743	0.428	193.758	8.982
101844	3.741	0.429	194.05	8.978
101944	3.739	0.43	194.488	8.974
102044	3.737	0.43	194.634	8.968
102144	3.735	0.431	194.78	8.963
102244	3.733	0.431	195.071	8.958
102344	3.732	0.432	195.217	8.956
102444	3.729	0.432	195.217	8.95
102544	3.728	0.432	195.217	8.946
102646	3.725	0.433	195.947	8.941
102746	3.722	0.432	195.217	8.933
102846	3.72	0.432	195.363	8.929
102947	3.719	0.433	195.655	8.926
103047	3.717	0.433	195.801	8.92
103147	3.714	0.431	195.071	8.913
103247	3.712	0.433	195.947	8.908
103347	3.709	0.433	195.947	8.903
103447	3.708	0.433	196.093	8.9
103548	3.707	0.433	196.093	8.897
103649	3.705	0.433	195.801	8.892
103750	3.703	0.433	195.947	8.886
103850	3.701	0.433	196.093	8.883
103950	3.699	0.433	195.801	8.877
104050	3.696	0.434	196.239	8.871
104151	3.694	0.434	196.239	8.865
104252	3.692	0.433	195.801	8.861
104353	3.69	0.433	195.655	8.857
104453	3.688	0.434	196.239	8.851
104554	3.687	0.433	195.947	8.849
104654	3.684	0.434	196.53	8.842
104755	3.682	0.433	195.947	8.837
104855	3.679	0.433	195.947	8.83
104955	3.677	0.434	196.384	8.825
105055	3.676	0.434	196.384	8.823
105156	3.674	0.433	196.093	8.817
105256	3.672	0.434	196.239	8.812
105356	3.669	0.433	195.947	8.806
105456	3.667	0.433	195.655	8.801
105556	3.665	0.433	195.801	8.796
105656	3.663	0.433	195.947	8.79
105757	3.66	0.433	195.655	8.784
105857	3.659	0.432	195.509	8.781
105958	3.656	0.432	195.509	8.774
106059	3.654	0.433	195.947	8.77
106159	3.651	0.432	195.509	8.763
106260	3.65	0.433	195.655	8.761
106360	3.648	0.432	195.217	8.754
106461	3.646	0.431	194.926	8.75
106562	3.643	0.431	195.071	8.744
106662	3.641	0.432	195.217	8.739
106762	3.64	0.432	195.363	8.736
106863	3.638	0.433	195.655	8.73
106963	3.636	0.432	195.509	8.725
107063	3.634	0.431	195.071	8.722
107165	3.631	0.431	195.071	8.715
107265	3.63	0.431	194.926	8.713
107367	3.628	0.43	194.634	8.707
107467	3.625	0.431	195.071	8.7
107568	3.623	0.43	194.634	8.696
107668	3.621	0.431	195.071	8.69
107768	3.619	0.431	195.071	8.685
107869	3.617	0.432	195.363	8.681
107969	3.616	0.431	195.071	8.677
108069	3.613	0.432	195.363	8.671
108169	3.611	0.432	195.363	8.667
108269	3.609	0.433	195.655	8.661
108369	3.608	0.432	195.217	8.658
108469	3.605	0.432	195.509	8.652
108570	3.603	0.432	195.363	8.647
108671	3.6	0.432	195.363	8.64
108772	3.599	0.433	195.655	8.638
108873	3.597	0.432	195.509	8.633
108974	3.595	0.432	195.363	8.629
109075	3.594	0.433	195.947	8.626
109175	3.592	0.433	195.655	8.621
109275	3.591	0.432	195.363	8.619
109375	3.588	0.432	195.363	8.611
109475	3.586	0.433	195.947	8.607
109575	3.585	0.433	195.655	8.604
109675	3.583	0.433	195.947	8.599
109775	3.58	0.433	195.801	8.593
109875	3.578	0.433	196.093	8.588
109975	3.576	0.434	196.53	8.583
110076	3.574	0.434	196.239	8.577
110176	3.572	0.434	196.384	8.574
110276	3.57	0.434	196.239	8.568
110377	3.569	0.434	196.239	8.565
110477	3.567	0.433	196.093	8.56
110578	3.565	0.433	195.947	8.555
110680	3.561	0.433	195.801	8.547
110781	3.56	0.433	195.801	8.544
110881	3.558	0.433	195.947	8.538
110981	3.556	0.433	195.801	8.534
111081	3.554	0.433	195.801	8.53
111182	3.552	0.432	195.509	8.525
111282	3.55	0.432	195.509	8.521
111382	3.549	0.432	195.363	8.518
111483	3.547	0.432	195.509	8.513
111584	3.545	0.431	195.071	8.508
111684	3.543	0.432	195.363	8.504
111784	3.541	0.433	195.655	8.499
111884	3.54	0.433	195.655	8.496
111984	3.537	0.431	194.926	8.489
112085	3.535	0.432	195.509	8.485
112185	3.533	0.43	194.634	8.479
112285	3.532	0.43	194.488	8.476
112386	3.529	0.431	194.926	8.47
112486	3.527	0.431	195.071	8.465
112587	3.526	0.429	193.904	8.462
112687	3.524	0.43	194.634	8.457
112788	3.522	0.429	194.196	8.453
112888	3.519	0.429	194.05	8.446
112988	3.517	0.429	193.904	8.441
113088	3.516	0.429	193.904	8.438
113188	3.513	0.429	193.904	8.431
113289	3.512	0.428	193.613	8.43
113390	3.509	0.429	194.05	8.422
113491	3.508	0.427	193.175	8.42
113591	3.506	0.428	193.467	8.414
113692	3.504	0.427	193.321	8.41
113792	3.504	0.427	193.175	8.409
113893	3.501	0.427	193.321	8.403
113994	3.499	0.427	193.175	8.397
114094	3.497	0.428	193.467	8.393
114194	3.494	0.425	192.3	8.386
114295	3.493	0.426	192.883	8.383
114395	3.491	0.426	192.591	8.378
114496	3.489	0.425	192.3	8.373
114596	3.486	0.426	192.737	8.366
114697	3.484	0.426	192.883	8.362
114798	3.482	0.426	192.737	8.356
114898	3.479	0.426	192.591	8.349
114998	3.478	0.425	192.154	8.347
115098	3.475	0.425	192.445	8.34
115199	3.474	0.424	191.716	8.337
115299	3.471	0.424	192.008	8.331
115400	3.469	0.424	191.862	8.325
115500	3.467	0.424	191.716	8.321
115601	3.465	0.423	191.57	8.315
115701	3.464	0.423	191.57	8.314
115801	3.462	0.422	190.987	8.31
115903	3.46	0.422	190.987	8.304
116004	3.459	0.422	190.841	8.301
116104	3.457	0.422	190.841	8.297
116204	3.455	0.421	190.549	8.292
116305	3.452	0.422	190.695	8.285
116405	3.45	0.42	189.965	8.279
116505	3.448	0.421	190.257	8.275
116605	3.446	0.42	189.965	8.27
116705	3.443	0.42	190.111	8.264
116805	3.441	0.42	189.819	8.26
116906	3.44	0.42	190.111	8.256
117006	3.439	0.419	189.674	8.254
117107	3.437	0.419	189.528	8.249
117207	3.435	0.419	189.382	8.243
117307	3.434	0.419	189.382	8.241
117408	3.43	0.418	189.09	8.233
117509	3.429	0.418	189.09	8.229
117609	3.427	0.418	189.236	8.225
117709	3.426	0.418	189.236	8.222
117810	3.424	0.418	189.09	8.217
117911	3.421	0.417	188.652	8.209
118011	3.418	0.418	188.944	8.204
118111	3.417	0.418	189.236	8.2
118211	3.414	0.416	188.361	8.194
118313	3.412	0.416	188.215	8.189
118413	3.411	0.416	188.215	8.186
118514	3.408	0.415	187.631	8.18
118615	3.406	0.416	188.069	8.175
118715	3.406	0.417	188.506	8.174
118816	3.404	0.416	188.361	8.17
118916	3.402	0.417	188.652	8.165
119016	3.4	0.416	188.215	8.16
119116	3.398	0.418	188.944	8.156
119216	3.396	0.417	188.652	8.15
119316	3.393	0.417	188.798	8.144
119416	3.392	0.418	189.09	8.14
119516	3.39	0.418	189.09	8.136
119617	3.389	0.419	189.528	8.133
119717	3.387	0.419	189.382	8.129
119817	3.385	0.418	188.944	8.124
119919	3.382	0.419	189.382	8.117
120019	3.381	0.42	189.819	8.113
120119	3.379	0.421	190.257	8.109
120219	3.377	0.42	190.111	8.104
120319	3.374	0.418	188.944	8.098
120419	3.373	0.42	189.819	8.095
120519	3.371	0.42	189.965	8.09
120620	3.369	0.421	190.403	8.085
120721	3.367	0.421	190.257	8.08
120821	3.365	0.421	190.403	8.076
120922	3.362	0.42	189.965	8.069
121022	3.361	0.421	190.257	8.067
121123	3.358	0.42	189.819	8.06
121223	3.357	0.42	189.819	8.056
121323	3.355	0.42	189.819	8.053
121424	3.352	0.42	189.819	8.044
121525	3.35	0.42	189.819	8.04
121625	3.348	0.419	189.528	8.035
121726	3.346	0.42	189.819	8.03
121826	3.344	0.419	189.674	8.027
121927	3.342	0.417	188.652	8.022
122027	3.34	0.418	189.236	8.016
122128	3.337	0.418	189.236	8.009
122229	3.335	0.419	189.382	8.003
122330	3.333	0.418	188.944	7.999
122430	3.331	0.418	189.09	7.995
122530	3.329	0.418	189.09	7.989
122630	3.327	0.418	189.09	7.985
122731	3.326	0.417	188.652	7.982
122831	3.323	0.417	188.652	7.976
122931	3.322	0.417	188.506	7.974
123031	3.32	0.416	188.215	7.968
123131	3.319	0.416	188.069	7.965
123232	3.317	0.415	187.777	7.96
123332	3.315	0.414	187.485	7.955
123432	3.312	0.414	187.339	7.95
123532	3.311	0.414	187.485	7.945
123632	3.308	0.413	186.61	7.94
123732	3.306	0.413	186.756	7.934
123832	3.303	0.412	186.172	7.927
123933	3.301	0.411	186.026	7.922
124033	3.299	0.411	185.881	7.917
124133	3.297	0.41	185.297	7.913
124234	3.294	0.41	185.297	7.907
124334	3.293	0.408	184.713	7.903
124434	3.291	0.408	184.713	7.899
124534	3.29	0.407	184.276	7.896
124635	3.287	0.405	183.4	7.889
124735	3.285	0.406	183.838	7.884
124835	3.283	0.406	183.692	7.879
124935	3.282	0.407	183.984	7.876
125037	3.279	0.406	183.692	7.869
125137	3.278	0.406	183.546	7.866
125237	3.275	0.406	183.546	7.86
125337	3.273	0.407	183.984	7.855
125437	3.271	0.405	183.4	7.851
125537	3.268	0.406	183.546	7.844
125638	3.266	0.406	183.546	7.838
125738	3.265	0.404	182.817	7.835
125839	3.262	0.404	182.817	7.83
125940	3.261	0.404	182.817	7.827
126040	3.258	0.404	182.671	7.82
126141	3.256	0.404	182.671	7.815
126241	3.254	0.403	182.087	7.811
126341	3.253	0.401	181.504	7.807
126441	3.251	0.402	181.796	7.802
126541	3.249	0.401	181.358	7.797
126641	3.246	0.401	181.504	7.791
126742	3.244	0.401	181.358	7.787
126842	3.242	0.401	181.212	7.782
126942	3.24	0.401	181.358	7.777
127042	3.239	0.4	180.774	7.773
127142	3.238	0.4	180.92	7.771
127242	3.235	0.401	181.212	7.763
127343	3.233	0.4	181.066	7.759
127444	3.231	0.401	181.358	7.755
127544	3.229	0.401	181.358	7.75
127645	3.229	0.4	180.92	7.749
127745	3.226	0.4	181.066	7.742
127846	3.224	0.4	180.92	7.738
127947	3.222	0.399	180.337	7.733
128047	3.221	0.399	180.337	7.729
128147	3.218	0.399	180.483	7.724
128247	3.216	0.399	180.483	7.718
128347	3.215	0.399	180.483	7.715
128448	3.212	0.399	180.483	7.709
128549	3.211	0.399	180.629	7.707
128650	3.209	0.399	180.483	7.702
128751	3.208	0.399	180.629	7.698
128851	3.204	0.399	180.337	7.691
128952	3.203	0.4	180.774	7.687
129053	3.201	0.4	180.92	7.683
129153	3.199	0.399	180.483	7.678
129253	3.197	0.4	180.774	7.673
129355	3.196	0.399	180.483	7.67
129455	3.194	0.399	180.629	7.665
129555	3.192	0.399	180.337	7.66
129655	3.189	0.399	180.629	7.653
129756	3.188	0.4	180.774	7.65
129857	3.186	0.399	180.629	7.646
129957	3.184	0.399	180.483	7.643
130057	3.181	0.4	180.92	7.634
130157	3.179	0.4	180.92	7.629
130257	3.176	0.399	180.629	7.623
130358	3.174	0.4	181.066	7.617
130458	3.172	0.4	180.774	7.613
130559	3.17	0.4	180.92	7.609
130660	3.169	0.4	180.92	7.605
130760	3.166	0.399	180.483	7.599
130860	3.164	0.399	180.483	7.593
130960	3.162	0.399	180.629	7.588
131060	3.159	0.399	180.483	7.582
131161	3.156	0.399	180.483	7.575
131261	3.155	0.399	180.337	7.573
131361	3.153	0.398	180.045	7.568
131462	3.152	0.399	180.337	7.564
131562	3.149	0.398	180.191	7.557
131662	3.147	0.398	179.899	7.554
131762	3.145	0.399	180.337	7.548
131862	3.144	0.398	180.045	7.545
131962	3.142	0.396	179.316	7.54
132062	3.139	0.397	179.607	7.534
132163	3.138	0.397	179.607	7.53
132264	3.135	0.396	179.316	7.524
132364	3.133	0.396	179.17	7.519
132465	3.131	0.396	179.316	7.515
132565	3.129	0.398	179.899	7.51
132666	3.128	0.397	179.462	7.507
132766	3.127	0.397	179.607	7.505
132867	3.125	0.397	179.462	7.5
132967	3.123	0.398	179.899	7.495
133068	3.12	0.398	179.899	7.489
133169	3.118	0.398	180.191	7.484
133270	3.117	0.398	179.899	7.482
133370	3.114	0.398	180.045	7.474
133470	3.113	0.398	180.191	7.471
133571	3.111	0.398	180.191	7.466
133671	3.108	0.398	179.899	7.46
133771	3.106	0.397	179.607	7.455
133871	3.105	0.398	180.045	7.452
133971	3.103	0.397	179.462	7.447
134072	3.101	0.397	179.753	7.443
134173	3.099	0.397	179.462	7.437
134273	3.096	0.396	179.316	7.431
134373	3.094	0.399	180.337	7.425
134473	3.093	0.397	179.462	7.422
134573	3.09	0.397	179.753	7.415
134674	3.088	0.397	179.607	7.411
134774	3.086	0.397	179.753	7.406
134874	3.083	0.397	179.462	7.4
134974	3.082	0.396	179.316	7.397
135074	3.08	0.397	179.462	7.392
135175	3.078	0.396	179.316	7.386
135275	3.076	0.396	179.316	7.382
135375	3.075	0.396	179.17	7.38
135476	3.072	0.396	179.024	7.373
135576	3.07	0.396	179.024	7.369
135676	3.068	0.396	179.024	7.363
135776	3.064	0.396	179.024	7.355
135876	3.064	0.396	179.024	7.353
135976	3.061	0.396	179.024	7.346
136076	3.059	0.396	179.316	7.342
136177	3.058	0.395	178.878	7.34
136278	3.055	0.395	178.878	7.332
136379	3.053	0.395	178.878	7.326
136479	3.051	0.394	178.44	7.321
136579	3.049	0.395	178.586	7.318
136679	3.047	0.395	178.732	7.312
136779	3.045	0.394	178.149	7.307
136880	3.043	0.393	177.857	7.304
136980	3.042	0.395	178.586	7.301
137081	3.039	0.394	178.149	7.294
137181	3.037	0.394	178.149	7.289
137281	3.036	0.393	177.857	7.286
137382	3.034	0.395	178.586	7.281
137483	3.032	0.396	179.024	7.277
137583	3.028	0.394	178.294	7.268
137683	3.026	0.394	178.294	7.263
137784	3.023	0.393	178.003	7.256
137884	3.021	0.394	178.294	7.251
137985	3.02	0.394	178.149	7.247
138086	3.017	0.393	178.003	7.242
138187	3.016	0.393	177.857	7.239
138287	3.015	0.394	178.294	7.237
138388	3.014	0.393	178.003	7.233
138488	3.012	0.393	178.003	7.229
138588	3.009	0.393	178.003	7.222
138688	3.008	0.393	178.003	7.218
138789	3.007	0.393	177.711	7.216
138889	3.004	0.393	178.003	7.211
138989	3.003	0.394	178.294	7.207
139090	3.001	0.394	178.149	7.201
139190	2.998	0.393	177.857	7.196
139290	2.996	0.393	177.857	7.19
139391	2.994	0.393	177.857	7.185
139491	2.991	0.393	177.711	7.178
139591	2.99	0.393	177.565	7.175
139691	2.988	0.393	177.565	7.17
139792	2.984	0.393	177.711	7.163
139892	2.983	0.392	177.273	7.159
139992	2.981	0.393	177.565	7.155
140092	2.979	0.39	176.544	7.149
140193	2.977	0.389	175.96	7.144
140293	2.975	0.39	176.252	7.14
140393	2.973	0.389	175.814	7.136
140493	2.971	0.389	175.814	7.13
140593	2.969	0.389	175.814	7.125
140693	2.967	0.388	175.668	7.12
140794	2.966	0.387	175.231	7.119
140894	2.964	0.388	175.523	7.113
140994	2.962	0.387	175.231	7.109
141094	2.96	0.388	175.668	7.103
141195	2.958	0.387	175.231	7.099
141295	2.956	0.388	175.377	7.095
141395	2.954	0.387	175.231	7.088
141496	2.951	0.387	175.231	7.082
141597	2.949	0.386	174.501	7.078
141697	2.946	0.386	174.647	7.071
141797	2.944	0.385	174.355	7.066
141898	2.942	0.386	174.647	7.06
141998	2.941	0.385	174.355	7.057
142098	2.939	0.385	174.064	7.054
142198	2.937	0.384	173.626	7.049
142298	2.935	0.383	173.188	7.044
142398	2.933	0.381	172.459	7.039
142499	2.93	0.383	173.334	7.033
142599	2.927	0.383	173.042	7.026
142699	2.926	0.383	173.042	7.023
142800	2.924	0.382	172.751	7.017
142900	2.921	0.383	173.042	7.011
143000	2.92	0.382	172.605	7.008
143100	2.917	0.381	172.313	7.002
143201	2.915	0.381	172.167	6.996
143301	2.914	0.381	172.167	6.992
143401	2.912	0.382	172.897	6.988
143501	2.91	0.381	172.313	6.983
143602	2.908	0.38	172.021	6.979
143702	2.906	0.381	172.313	6.975
143802	2.904	0.38	172.021	6.97
143902	2.901	0.381	172.167	6.963
144003	2.9	0.38	171.729	6.959
144103	2.898	0.381	172.313	6.955
144203	2.896	0.381	172.167	6.951
144303	2.893	0.379	171.292	6.944
144404	2.892	0.381	172.167	6.941
144504	2.889	0.381	172.313	6.934
144604	2.888	0.382	172.605	6.931
144704	2.886	0.38	172.021	6.927
144804	2.884	0.381	172.313	6.922
144904	2.882	0.382	172.751	6.917
145004	2.88	0.382	172.751	6.912
145104	2.878	0.381	172.167	6.907
145204	2.876	0.382	172.897	6.903
145304	2.875	0.381	172.313	6.9
145404	2.872	0.381	172.459	6.893
145504	2.871	0.38	172.021	6.89
145604	2.868	0.38	172.021	6.883
145705	2.866	0.381	172.167	6.879
145805	2.863	0.379	171.292	6.872
145905	2.862	0.38	172.021	6.868
146005	2.858	0.38	172.021	6.86
146106	2.857	0.38	172.021	6.857
146206	2.855	0.38	171.875	6.852
146307	2.853	0.38	171.875	6.846
146408	2.85	0.38	171.729	6.841
146509	2.849	0.38	171.875	6.838
146609	2.847	0.381	172.167	6.832
146709	2.844	0.38	171.729	6.826
146810	2.843	0.38	172.021	6.823
146910	2.841	0.38	172.021	6.818
147010	2.839	0.38	172.021	6.814
147110	2.837	0.381	172.313	6.808
147211	2.835	0.382	172.605	6.804
147311	2.833	0.382	172.605	6.798
147411	2.831	0.382	172.751	6.794
147511	2.829	0.381	172.459	6.789
147611	2.827	0.381	172.313	6.784
147712	2.825	0.382	172.897	6.781
147812	2.824	0.383	173.042	6.777
147912	2.822	0.383	173.042	6.773
148012	2.82	0.383	173.188	6.767
148112	2.817	0.383	173.334	6.761
148212	2.815	0.384	173.918	6.757
148313	2.813	0.384	173.48	6.75
148413	2.811	0.384	173.48	6.746
148513	2.81	0.383	173.042	6.743
148613	2.807	0.384	173.772	6.737
148714	2.805	0.384	173.772	6.731
148814	2.803	0.384	173.772	6.726
148914	2.801	0.384	173.772	6.723
149014	2.799	0.384	173.772	6.718
149114	2.798	0.384	173.48	6.715
149214	2.796	0.384	173.772	6.712
149316	2.795	0.384	173.918	6.708
149417	2.793	0.384	173.772	6.702
149517	2.79	0.384	173.772	6.695
149618	2.786	0.384	173.626	6.688
149718	2.785	0.384	173.772	6.684
149818	2.782	0.384	173.918	6.677
149919	2.781	0.384	173.626	6.675
150020	2.779	0.384	173.772	6.67
150120	2.777	0.384	173.772	6.665
150220	2.776	0.384	173.48	6.664
150320	2.775	0.384	173.48	6.66
150421	2.774	0.385	174.064	6.657
150521	2.772	0.384	173.772	6.653
150621	2.77	0.385	174.21	6.648
150721	2.769	0.384	173.918	6.646
150821	2.767	0.385	174.064	6.641
150921	2.766	0.385	174.21	6.638
151021	2.763	0.385	174.21	6.632
151121	2.762	0.384	173.918	6.629
151222	2.759	0.385	174.064	6.622
151323	2.757	0.384	173.626	6.617
151423	2.755	0.385	174.064	6.612
151523	2.753	0.385	174.064	6.608
151623	2.751	0.385	174.355	6.602
151723	2.749	0.385	174.355	6.597
151823	2.746	0.386	174.501	6.591
151923	2.744	0.385	174.355	6.585
152023	2.742	0.385	174.355	6.58
152123	2.74	0.386	174.501	6.575
152223	2.737	0.385	174.21	6.569
152323	2.735	0.385	174.064	6.564
152423	2.733	0.385	174.21	6.558
152523	2.73	0.385	174.064	6.553
152624	2.729	0.385	174.064	6.549
152724	2.726	0.384	173.918	6.544
152824	2.724	0.383	173.042	6.537
152924	2.723	0.384	173.48	6.536
153024	2.721	0.382	172.897	6.531
153124	2.719	0.383	173.188	6.526
153225	2.716	0.382	172.751	6.519
153325	2.714	0.381	172.167	6.514
153425	2.713	0.382	172.751	6.511
153525	2.711	0.381	172.167	6.506
153625	2.707	0.381	172.313	6.498
153725	2.705	0.38	171.729	6.492
153825	2.704	0.38	171.729	6.489
153925	2.701	0.379	171.584	6.483
154025	2.699	0.379	171.438	6.478
154126	2.696	0.378	171	6.472
154226	2.695	0.377	170.562	6.468
154326	2.693	0.378	171.146	6.463
154427	2.69	0.378	171.146	6.457
154527	2.688	0.377	170.708	6.452
154627	2.686	0.377	170.417	6.447
154727	2.684	0.377	170.562	6.441
154827	2.682	0.377	170.417	6.438
154927	2.679	0.374	169.249	6.431
155028	2.677	0.376	170.271	6.426
155128	2.676	0.376	169.979	6.421
155228	2.674	0.375	169.833	6.417
155329	2.671	0.374	169.395	6.41
155429	2.669	0.374	169.249	6.407
155529	2.667	0.374	168.958	6.4
155629	2.664	0.373	168.812	6.394
155729	2.664	0.373	168.812	6.393
155829	2.661	0.373	168.666	6.387
155929	2.66	0.373	168.666	6.383
156030	2.657	0.373	168.52	6.378
156130	2.654	0.373	168.52	6.37
156230	2.653	0.373	168.666	6.368
156330	2.651	0.373	168.666	6.362
156431	2.649	0.372	168.374	6.357
156532	2.647	0.373	168.666	6.352
156632	2.645	0.373	168.52	6.348
156732	2.643	0.373	168.812	6.344
156832	2.641	0.374	169.249	6.338
156932	2.639	0.373	168.666	6.334
157033	2.636	0.372	168.374	6.328
157133	2.635	0.371	167.791	6.323
157233	2.633	0.37	167.207	6.319
157333	2.631	0.369	166.915	6.315
157433	2.629	0.368	166.332	6.311
157533	2.627	0.367	166.04	6.306
157633	2.625	0.366	165.456	6.3
157734	2.623	0.364	164.873	6.295
157834	2.62	0.365	165.165	6.289
157934	2.619	0.364	164.873	6.285
158035	2.617	0.364	164.435	6.28
158135	2.614	0.362	163.852	6.273
158236	2.611	0.362	163.852	6.267
158337	2.609	0.363	164.143	6.261
158438	2.607	0.362	163.852	6.258
158538	2.604	0.362	163.852	6.25
158639	2.602	0.362	163.852	6.246
158739	2.6	0.362	163.852	6.24
158839	2.598	0.361	163.268	6.235
158939	2.595	0.361	163.414	6.229
159039	2.593	0.361	163.414	6.222
159139	2.591	0.361	163.414	6.219
159239	2.589	0.362	163.706	6.215
159339	2.587	0.362	163.852	6.209
159440	2.586	0.362	163.56	6.206
159540	2.583	0.361	163.414	6.2
159642	2.581	0.361	163.268	6.195
159742	2.58	0.362	163.56	6.191
159843	2.577	0.362	163.706	6.185
159943	2.576	0.361	163.414	6.182
160043	2.574	0.361	163.414	6.177
160143	2.572	0.361	163.268	6.173
160243	2.568	0.361	163.414	6.164
160344	2.567	0.36	162.976	6.16
160444	2.565	0.36	162.976	6.156
160545	2.564	0.359	162.539	6.153
160646	2.561	0.359	162.539	6.147
160746	2.56	0.359	162.247	6.144
160846	2.557	0.358	162.101	6.138
160946	2.556	0.358	161.955	6.133
161047	2.554	0.357	161.372	6.129
161147	2.551	0.357	161.517	6.122
161247	2.549	0.356	160.934	6.117
161348	2.547	0.357	161.517	6.112
161448	2.544	0.354	160.35	6.106
161548	2.544	0.355	160.788	6.105
161649	2.542	0.356	160.934	6.1
161750	2.539	0.355	160.642	6.094
161850	2.538	0.355	160.642	6.092
161950	2.536	0.356	161.226	6.085
162050	2.533	0.355	160.788	6.079
162150	2.531	0.356	161.08	6.075
162250	2.529	0.356	161.226	6.07
162350	2.527	0.356	161.08	6.066
162450	2.525	0.357	161.372	6.06
162551	2.523	0.356	161.226	6.055
162651	2.521	0.357	161.372	6.051
162751	2.519	0.356	161.226	6.047
162851	2.518	0.356	161.08	6.043
162952	2.515	0.357	161.663	6.037
163052	2.512	0.357	161.663	6.029
163152	2.511	0.357	161.372	6.027
163252	2.508	0.356	161.08	6.02
163353	2.506	0.356	161.226	6.013
163453	2.504	0.357	161.517	6.009
163553	2.501	0.357	161.372	6.002
163653	2.499	0.356	161.08	5.998
163753	2.497	0.357	161.517	5.992
163853	2.495	0.356	161.08	5.989
163953	2.493	0.356	160.934	5.982
164053	2.491	0.356	160.934	5.979
164153	2.489	0.355	160.642	5.974
164254	2.487	0.355	160.788	5.968
164354	2.485	0.354	160.35	5.965
164454	2.483	0.355	160.496	5.958
164555	2.481	0.355	160.496	5.954
164657	2.479	0.355	160.496	5.949
164757	2.477	0.352	159.329	5.944
164857	2.475	0.354	160.059	5.939
164957	2.473	0.354	159.913	5.934
165057	2.47	0.353	159.621	5.929
165157	2.468	0.354	159.913	5.922
165257	2.466	0.352	159.329	5.917
165358	2.463	0.353	159.475	5.911
165459	2.46	0.352	159.183	5.905
165559	2.459	0.351	158.746	5.901
165660	2.457	0.35	158.454	5.896
165760	2.455	0.351	158.6	5.891
165861	2.452	0.35	158.162	5.885
165961	2.45	0.349	157.87	5.881
166061	2.448	0.35	158.162	5.876
166161	2.446	0.349	157.87	5.871
166262	2.444	0.349	157.87	5.866
166362	2.441	0.348	157.578	5.859
166462	2.44	0.347	157.141	5.855
166563	2.437	0.347	157.141	5.849
166663	2.435	0.347	156.995	5.844
166764	2.432	0.348	157.287	5.838
166864	2.43	0.346	156.557	5.833
166965	2.429	0.346	156.703	5.829
167065	2.427	0.345	156.12	5.824
167165	2.425	0.344	155.682	5.819
167266	2.422	0.345	156.265	5.813
167367	2.42	0.345	155.974	5.809
167468	2.418	0.345	155.974	5.804
167568	2.417	0.344	155.682	5.8
167668	2.414	0.343	155.098	5.793
167768	2.412	0.344	155.828	5.789
167868	2.41	0.345	155.974	5.784
167968	2.409	0.345	155.974	5.782
168068	2.407	0.346	156.411	5.776
168168	2.405	0.346	156.411	5.771
168268	2.403	0.346	156.557	5.767
168368	2.402	0.346	156.557	5.764
168468	2.399	0.346	156.557	5.758
168569	2.397	0.346	156.557	5.752
168669	2.395	0.346	156.703	5.747
168770	2.392	0.347	156.849	5.74
168871	2.39	0.347	157.141	5.735
168971	2.388	0.348	157.433	5.732
169072	2.387	0.347	157.141	5.728
169172	2.385	0.347	156.849	5.723
169273	2.383	0.347	156.995	5.718
169373	2.381	0.348	157.287	5.715
169474	2.379	0.348	157.287	5.71
169574	2.376	0.348	157.287	5.703
169674	2.375	0.349	157.724	5.699
169775	2.372	0.349	157.724	5.694
169876	2.37	0.347	157.141	5.689
169976	2.368	0.348	157.433	5.684
170077	2.367	0.348	157.287	5.68
170178	2.365	0.348	157.433	5.676
170278	2.362	0.348	157.287	5.67
170378	2.361	0.347	157.141	5.666
170478	2.359	0.348	157.578	5.661
170579	2.357	0.348	157.578	5.657
170679	2.355	0.347	157.141	5.653
170779	2.353	0.348	157.578	5.648
170879	2.351	0.347	156.849	5.643
170979	2.349	0.348	157.433	5.638
171080	2.347	0.347	156.849	5.633
171181	2.344	0.347	156.995	5.626
171281	2.342	0.347	156.849	5.622
171381	2.341	0.346	156.703	5.618
171481	2.339	0.346	156.703	5.612
171582	2.336	0.346	156.557	5.605
171682	2.333	0.345	156.265	5.598
171782	2.331	0.345	156.12	5.595
171883	2.329	0.345	156.12	5.591
171983	2.327	0.345	155.974	5.585
172083	2.326	0.344	155.682	5.581
172184	2.324	0.344	155.828	5.577
172285	2.321	0.344	155.828	5.571
172385	2.319	0.343	155.244	5.564
172486	2.318	0.343	155.244	5.562
172587	2.316	0.343	155.098	5.557
172687	2.313	0.343	155.244	5.552
172788	2.311	0.343	155.098	5.547
172888	2.309	0.341	154.369	5.54
172989	2.307	0.342	154.661	5.536
173089	2.305	0.342	154.515	5.533
173189	2.304	0.34	153.785	5.529
173290	2.302	0.34	153.64	5.524
173390	2.299	0.339	153.494	5.518
173491	2.297	0.34	153.785	5.513
173591	2.295	0.34	153.64	5.507
173691	2.293	0.339	153.202	5.503
173791	2.291	0.338	152.91	5.498
173891	2.291	0.335	151.743	5.498
173991	2.287	0.336	152.035	5.489
174091	2.285	0.334	151.305	5.483
174191	2.283	0.334	151.159	5.479
174291	2.28	0.333	150.722	5.473
174391	2.278	0.333	150.43	5.467
174491	2.276	0.331	149.846	5.463
174591	2.273	0.331	149.701	5.455
174691	2.272	0.33	149.263	5.452
174791	2.27	0.33	149.263	5.448
174891	2.267	0.328	148.533	5.441
174991	2.266	0.329	148.679	5.437
175091	2.263	0.327	147.95	5.432
175192	2.261	0.326	147.658	5.427
175293	2.259	0.325	147.22	5.421
175394	2.257	0.325	146.929	5.417
175495	2.255	0.324	146.783	5.411
175595	2.252	0.325	147.075	5.405
175695	2.25	0.323	146.053	5.401
175796	2.249	0.324	146.345	5.396
175896	2.246	0.324	146.345	5.39
175996	2.244	0.323	146.199	5.386
176096	2.242	0.323	146.199	5.382
176196	2.24	0.323	145.908	5.376
176297	2.238	0.322	145.616	5.372
176397	2.236	0.321	145.178	5.367
176497	2.234	0.321	145.178	5.362
176597	2.232	0.321	145.032	5.358
176698	2.231	0.32	144.595	5.354
176798	2.229	0.32	144.74	5.348
176899	2.227	0.318	144.011	5.345
176999	2.224	0.318	144.011	5.338
177099	2.221	0.319	144.449	5.331
177200	2.22	0.319	144.157	5.327
177300	2.217	0.317	143.282	5.321
177400	2.215	0.317	143.427	5.316
177501	2.214	0.317	143.427	5.313
177602	2.211	0.316	142.844	5.306
177703	2.21	0.315	142.552	5.303
177803	2.207	0.316	142.844	5.297
177904	2.205	0.315	142.406	5.291
178004	2.203	0.315	142.552	5.287
178105	2.2	0.314	141.823	5.281
178205	2.199	0.315	142.552	5.276
178305	2.197	0.313	141.677	5.272
178406	2.194	0.315	142.406	5.266
178506	2.193	0.314	141.823	5.263
178607	2.191	0.314	141.823	5.259
178708	2.189	0.314	141.969	5.253
178808	2.188	0.313	141.677	5.25
178908	2.185	0.314	141.969	5.245
179008	2.184	0.314	141.823	5.241
179109	2.181	0.314	141.823	5.234
179209	2.18	0.313	141.677	5.232
179310	2.178	0.313	141.677	5.227
179410	2.176	0.314	141.823	5.222
179510	2.174	0.313	141.677	5.217
179610	2.172	0.313	141.677	5.213
179710	2.17	0.314	141.823	5.209
179810	2.169	0.313	141.677	5.206
179911	2.167	0.314	141.823	5.201
180012	2.165	0.314	142.114	5.195
180112	2.163	0.314	141.969	5.192
180214	2.161	0.313	141.677	5.187
180314	2.159	0.313	141.531	5.181
180415	2.157	0.313	141.677	5.177
180516	2.155	0.313	141.385	5.173
180617	2.153	0.312	141.093	5.167
180718	2.15	0.312	140.947	5.16
180818	2.148	0.313	141.385	5.156
180919	2.146	0.312	141.093	5.151
181020	2.144	0.312	141.239	5.146
181120	2.142	0.311	140.801	5.141
181221	2.14	0.312	141.239	5.137
181321	2.138	0.311	140.801	5.132
181421	2.136	0.311	140.801	5.126
181521	2.135	0.311	140.801	5.124
181621	2.132	0.311	140.656	5.117
181721	2.131	0.311	140.51	5.114
181822	2.128	0.311	140.656	5.108
181922	2.126	0.31	140.364	5.102
182022	2.124	0.308	139.197	5.098
182123	2.122	0.31	140.364	5.094
182224	2.119	0.31	140.072	5.086
182325	2.118	0.309	139.926	5.083
182425	2.116	0.308	139.343	5.078
182526	2.113	0.309	139.634	5.071
182626	2.112	0.308	139.343	5.069
182726	2.11	0.308	139.343	5.065
182826	2.108	0.307	139.051	5.06
182926	2.106	0.304	137.446	5.054
183026	2.103	0.307	138.905	5.048
183126	2.102	0.306	138.613	5.046
183226	2.1	0.305	138.03	5.04
183327	2.098	0.305	138.03	5.034
183427	2.096	0.304	137.592	5.03
183528	2.095	0.303	137.008	5.027
183628	2.092	0.302	136.571	5.02
183728	2.089	0.304	137.3	5.013
183829	2.088	0.302	136.425	5.01
183930	2.086	0.301	135.987	5.006
184030	2.084	0.299	135.258	5.001
184130	2.083	0.3	135.55	4.999
184230	2.081	0.299	135.404	4.995
184330	2.079	0.298	134.966	4.989
184430	2.077	0.298	134.82	4.984
184530	2.074	0.298	134.674	4.979
184630	2.073	0.298	134.82	4.975
184730	2.071	0.297	134.382	4.969
184831	2.069	0.298	134.82	4.965
184932	2.067	0.297	134.237	4.96
185032	2.064	0.297	134.237	4.955
185133	2.063	0.295	133.653	4.951
185234	2.061	0.296	134.091	4.948
185334	2.06	0.295	133.507	4.943
185436	2.057	0.295	133.361	4.937
185536	2.055	0.295	133.361	4.933
185638	2.052	0.294	133.069	4.925
185738	2.051	0.293	132.632	4.923
185839	2.049	0.293	132.486	4.918
185940	2.046	0.292	132.194	4.911
186041	2.044	0.291	131.756	4.907
186141	2.042	0.29	131.319	4.901
186241	2.04	0.29	131.319	4.896
186341	2.039	0.29	131.319	4.893
186441	2.036	0.29	131.027	4.886
186541	2.035	0.288	130.443	4.883
186642	2.032	0.288	130.443	4.878
186742	2.031	0.289	130.735	4.875
186842	2.028	0.288	130.298	4.867
186943	2.026	0.287	130.006	4.862
187043	2.025	0.288	130.152	4.86
187144	2.022	0.286	129.568	4.854
187245	2.021	0.286	129.568	4.851
187346	2.019	0.286	129.276	4.845
187447	2.017	0.285	129.131	4.842
187547	2.016	0.285	128.985	4.838
187647	2.014	0.285	128.985	4.834
187747	2.012	0.285	128.985	4.829
187848	2.011	0.284	128.547	4.826
187948	2.009	0.284	128.255	4.821
188048	2.005	0.284	128.547	4.813
188148	2.003	0.284	128.401	4.808
188248	2.002	0.283	127.963	4.804
188348	1.998	0.283	127.818	4.796
188448	1.997	0.283	127.963	4.792
188549	1.995	0.281	127.088	4.789
188649	1.993	0.283	127.818	4.783
188749	1.991	0.282	127.38	4.778
188850	1.988	0.282	127.672	4.772
188951	1.986	0.281	127.088	4.766
189052	1.984	0.282	127.38	4.762
189152	1.983	0.281	127.234	4.759
189252	1.981	0.28	126.65	4.754
189353	1.978	0.28	126.65	4.748
189453	1.977	0.28	126.796	4.744
189553	1.974	0.28	126.505	4.737
189653	1.971	0.281	126.942	4.732
189753	1.97	0.28	126.796	4.727
189853	1.969	0.279	126.359	4.726
189953	1.967	0.28	126.505	4.722
190053	1.965	0.279	126.359	4.717
190153	1.963	0.279	126.213	4.712
190253	1.962	0.279	126.213	4.708
190353	1.959	0.279	126.067	4.702
190453	1.957	0.278	125.629	4.696
190553	1.955	0.278	125.775	4.692
190653	1.952	0.278	125.921	4.684
190753	1.95	0.278	125.775	4.68
190854	1.948	0.277	125.483	4.675
190954	1.946	0.278	125.921	4.671
191055	1.945	0.277	125.337	4.667
191155	1.943	0.277	125.192	4.663
191256	1.941	0.275	124.608	4.658
191356	1.94	0.276	124.754	4.656
191456	1.938	0.275	124.608	4.65
191556	1.937	0.274	124.17	4.648
191656	1.935	0.275	124.462	4.645
191756	1.932	0.274	124.024	4.638
191856	1.932	0.273	123.441	4.636
191956	1.93	0.272	122.857	4.632
192057	1.927	0.271	122.566	4.626
192157	1.925	0.27	122.128	4.619
192257	1.921	0.27	121.982	4.61
192359	1.918	0.269	121.544	4.604
192459	1.917	0.267	120.669	4.6
192559	1.914	0.268	121.107	4.594
192659	1.913	0.266	120.523	4.592
192759	1.911	0.266	120.231	4.586
192859	1.909	0.266	120.523	4.581
192959	1.907	0.265	120.086	4.576
193059	1.905	0.265	120.086	4.571
193159	1.902	0.264	119.356	4.564
193259	1.901	0.262	118.481	4.562
193360	1.897	0.262	118.627	4.554
193460	1.896	0.262	118.481	4.551
193560	1.894	0.262	118.335	4.547
193660	1.892	0.26	117.751	4.542
193760	1.89	0.259	117.314	4.537
193860	1.889	0.259	117.314	4.533
193960	1.885	0.258	116.876	4.523
194061	1.882	0.257	116.292	4.516
194161	1.879	0.255	115.417	4.51
194262	1.878	0.254	115.125	4.506
194363	1.875	0.254	114.834	4.5
194464	1.872	0.254	114.834	4.494
194564	1.87	0.253	114.542	4.488
194664	1.869	0.253	114.542	4.486
194765	1.868	0.253	114.396	4.484
194866	1.867	0.252	113.812	4.481
194966	1.866	0.252	113.958	4.478
195066	1.864	0.252	114.104	4.473
195166	1.862	0.251	113.666	4.468
195266	1.86	0.251	113.666	4.464
195366	1.858	0.251	113.375	4.458
195466	1.857	0.25	113.229	4.456
195567	1.854	0.251	113.375	4.45
195667	1.852	0.25	113.229	4.445
195767	1.85	0.25	113.083	4.441
195867	1.848	0.251	113.375	4.434
195967	1.845	0.249	112.791	4.429
196067	1.843	0.249	112.499	4.424
196168	1.841	0.248	112.354	4.417
196268	1.838	0.249	112.645	4.412
196368	1.836	0.249	112.791	4.406
196469	1.835	0.249	112.645	4.403
196569	1.832	0.249	112.791	4.396
196669	1.83	0.249	112.499	4.393
196770	1.829	0.25	112.937	4.389
196871	1.827	0.25	113.229	4.384
196971	1.824	0.251	113.375	4.379
197071	1.823	0.25	113.229	4.375
197171	1.821	0.251	113.521	4.371
197272	1.819	0.25	113.229	4.365
197372	1.817	0.251	113.521	4.36
197473	1.814	0.25	113.229	4.354
197574	1.812	0.251	113.666	4.349
197674	1.81	0.251	113.666	4.343
197775	1.808	0.251	113.666	4.339
197875	1.806	0.252	113.958	4.334
197976	1.804	0.252	113.958	4.329
198076	1.802	0.252	113.812	4.324
198176	1.799	0.252	113.958	4.318
198276	1.797	0.252	113.812	4.313
198376	1.796	0.252	113.958	4.31
198476	1.794	0.252	113.812	4.305
198576	1.792	0.252	113.812	4.3
198676	1.79	0.252	113.812	4.296
198776	1.788	0.252	114.104	4.291
198877	1.786	0.251	113.666	4.287
198978	1.784	0.251	113.521	4.281
199078	1.781	0.252	113.812	4.274
199178	1.779	0.251	113.521	4.27
199278	1.777	0.251	113.375	4.265
199378	1.775	0.25	113.083	4.261
199478	1.774	0.25	113.229	4.257
199579	1.771	0.25	113.083	4.25
199679	1.769	0.249	112.499	4.246
199780	1.767	0.25	112.937	4.241
199881	1.765	0.249	112.645	4.235
199981	1.763	0.248	112.354	4.23
200082	1.76	0.248	112.208	4.224
200182	1.759	0.248	112.062	4.222
200282	1.757	0.247	111.77	4.217
200383	1.755	0.247	111.624	4.213
200483	1.754	0.246	111.478	4.21
200583	1.752	0.246	111.332	4.205
200683	1.749	0.246	111.478	4.197
200783	1.746	0.245	111.041	4.191
200884	1.744	0.246	111.478	4.185
200984	1.742	0.245	110.749	4.181
201085	1.74	0.245	110.749	4.175
201185	1.737	0.244	110.457	4.17
201285	1.735	0.244	110.457	4.164
201386	1.733	0.243	109.728	4.16
201486	1.732	0.243	109.728	4.157
201587	1.73	0.242	109.582	4.152
201687	1.727	0.241	109.144	4.146
201787	1.725	0.242	109.582	4.14
201888	1.723	0.242	109.29	4.136
201988	1.721	0.241	109.144	4.13
202089	1.719	0.24	108.56	4.125
202189	1.717	0.24	108.706	4.121
202289	1.716	0.241	108.852	4.119
202389	1.713	0.239	108.269	4.112
202490	1.712	0.239	108.123	4.109
202590	1.709	0.239	108.123	4.101
202691	1.707	0.238	107.685	4.098
202791	1.705	0.238	107.685	4.091
202891	1.703	0.237	107.102	4.088
202991	1.701	0.237	107.393	4.083
203091	1.7	0.236	106.664	4.081
203191	1.698	0.236	106.956	4.074
203292	1.695	0.236	106.81	4.069
203392	1.693	0.235	106.226	4.062
203492	1.691	0.235	106.226	4.057
203592	1.689	0.234	105.643	4.053
203692	1.687	0.233	105.497	4.048
203792	1.684	0.233	105.205	4.041
203893	1.683	0.23	104.184	4.039
203993	1.68	0.232	105.059	4.033
204094	1.679	0.231	104.621	4.029
204195	1.676	0.231	104.476	4.023
204295	1.674	0.231	104.33	4.019
204395	1.673	0.231	104.33	4.015
204495	1.67	0.23	104.038	4.009
204595	1.668	0.23	103.892	4.003
204695	1.667	0.229	103.746	4.002
204796	1.665	0.228	103.163	3.996
204897	1.664	0.228	103.163	3.994
204997	1.662	0.227	102.725	3.988
205097	1.659	0.227	102.725	3.981
205197	1.656	0.225	101.996	3.975
205298	1.655	0.225	101.996	3.972
205398	1.653	0.225	101.85	3.967
[truncated: 2,964 more rows]

## Sheet: screw3
Time [msec]	Potentiometer [V]	Force sensor [V]	Pull-out force [N]	Pull-out distance [mm]
4012	5.011	0.015	6.877	12.027
4112	5.012	0.016	7.023	12.028
4213	5.012	0.015	6.585	12.029
4313	5.013	0.015	6.731	12.03
4414	5.012	0.015	6.877	12.029
4515	5.011	0.016	7.023	12.027
4615	5.011	0.016	7.169	12.027
4716	5.012	0.013	6.002	12.029
4816	5.012	0.015	6.877	12.03
4916	5.011	0.016	7.023	12.027
5017	5.011	0.015	6.877	12.027
5118	5.011	0.015	6.877	12.027
5218	5.011	0.015	6.877	12.027
5318	5.012	0.016	7.023	12.03
5419	5.011	0.015	6.731	12.027
5519	5.012	0.015	6.877	12.03
5619	5.011	0.015	6.585	12.027
5719	5.011	0.015	6.877	12.027
5819	5.012	0.016	7.169	12.028
5920	5.012	0.015	6.585	12.029
6020	5.012	0.015	6.877	12.029
6120	5.012	0.015	6.731	12.03
6220	5.012	0.015	6.731	12.028
6320	5.011	0.016	7.169	12.026
6420	5.012	0.015	6.585	12.028
6521	5.011	0.015	6.731	12.027
6621	5.012	0.015	6.731	12.028
6721	5.011	0.016	7.169	12.027
6821	5.011	0.013	5.856	12.027
6922	5.011	0.015	6.585	12.027
7023	5.011	0.014	6.44	12.027
7123	5.011	0.015	6.731	12.026
7223	5.012	0.015	6.731	12.028
7324	5.011	0.017	7.898	12.027
7424	5.011	0.018	8.044	12.027
7524	5.011	0.018	8.336	12.027
7624	5.011	0.018	8.044	12.026
7725	5.011	0.017	7.753	12.027
7825	5.012	0.017	7.753	12.028
7925	5.012	0.018	8.044	12.03
8025	5.011	0.017	7.753	12.026
8126	5.012	0.017	7.898	12.03
8227	5.012	0.018	8.044	12.029
8327	5.012	0.018	8.19	12.028
8427	5.011	0.017	7.607	12.027
8527	5.011	0.018	8.19	12.027
8627	5.011	0.018	8.19	12.027
8728	5.012	0.018	8.044	12.028
8829	5.012	0.018	8.336	12.03
8930	5.011	0.018	8.19	12.027
9030	5.012	0.017	7.898	12.028
9130	5.012	0.018	8.044	12.028
9230	5.012	0.017	7.898	12.029
9331	5.012	0.017	7.898	12.029
9432	5.012	0.018	8.044	12.028
9533	5.011	0.017	7.898	12.027
9634	5.012	0.018	8.19	12.029
9734	5.011	0.018	8.336	12.026
9834	5.012	0.02	9.066	12.029
9934	5.012	0.021	9.357	12.029
10034	5.011	0.019	8.628	12.027
10135	5.013	0.015	6.877	12.03
10235	5.011	0.016	7.461	12.026
10335	5.012	0.02	9.066	12.029
10435	5.011	0.013	5.71	12.027
10536	5.011	0.02	9.211	12.027
10636	5.011	0.015	6.877	12.027
10736	5.011	0.016	7.461	12.027
10836	5.011	0.018	8.336	12.027
10936	5.012	0.018	8.19	12.03
11037	5.011	0.016	7.169	12.027
11137	5.012	0.018	8.044	12.029
11237	5.012	0.018	8.19	12.029
11338	5.012	0.018	8.044	12.028
11438	5.011	0.018	8.044	12.026
11538	5.012	0.018	8.336	12.029
11638	5.012	0.018	8.19	12.029
11739	5.011	0.016	7.315	12.027
11839	5.011	0.019	8.482	12.027
11939	5.011	0.018	8.336	12.027
12039	5.011	0.018	8.19	12.027
12140	5.012	0.017	7.753	12.03
12241	5.013	0.017	7.898	12.03
12341	5.011	0.018	8.19	12.027
12442	5.011	0.018	8.19	12.027
12542	5.011	0.018	8.336	12.026
12643	5.011	0.018	8.044	12.027
12744	5.012	0.018	8.044	12.029
12844	5.011	0.018	8.044	12.027
12945	5.011	0.018	8.044	12.027
13045	5.012	0.017	7.753	12.028
13146	5.012	0.018	8.19	12.029
13247	5.012	0.017	7.898	12.03
13348	5.012	0.017	7.898	12.03
13449	5.012	0.018	8.044	12.029
13549	5.012	0.018	8.19	12.028
13649	5.011	0.018	8.19	12.026
13750	5.012	0.019	8.482	12.029
13850	5.011	0.019	8.482	12.027
13951	5.011	0.019	8.482	12.027
14052	5.011	0.018	8.336	12.027
14153	5.012	0.018	8.336	12.028
14253	5.012	0.017	7.753	12.028
14354	5.012	0.019	8.482	12.028
14454	5.011	0.019	8.482	12.027
14555	5.012	0.019	8.482	12.029
14655	5.011	0.018	8.19	12.026
14756	5.011	0.019	8.628	12.027
14857	5.011	0.019	8.482	12.027
14958	5.011	0.019	8.774	12.027
15058	5.012	0.019	8.774	12.028
15158	5.012	0.019	8.774	12.03
15258	5.011	0.019	8.482	12.027
15359	5.012	0.019	8.774	12.028
15459	5.012	0.02	8.92	12.029
15559	5.011	0.02	9.066	12.027
15660	5.011	0.02	9.211	12.027
15762	5.011	0.02	9.066	12.026
15863	5.011	0.02	8.92	12.027
15963	5.012	0.02	9.066	12.028
16064	5.011	0.02	9.211	12.027
16164	5.012	0.021	9.503	12.03
16265	5.012	0.021	9.649	12.029
16365	5.012	0.022	10.087	12.028
16466	5.011	0.022	10.087	12.027
16567	5.011	0.024	10.67	12.027
16668	5.011	0.024	10.816	12.027
16768	5.011	0.023	10.233	12.027
16868	5.012	0.023	10.524	12.028
16968	5.011	0.024	10.962	12.026
17069	5.011	0.025	11.254	12.027
17169	5.012	0.025	11.4	12.029
17269	5.011	0.025	11.254	12.027
17370	5.011	0.023	10.524	12.027
17471	5.012	0.024	10.962	12.028
17572	5.011	0.025	11.4	12.027
17673	5.011	0.025	11.4	12.027
17773	5.011	0.026	11.692	12.027
17873	5.011	0.026	11.546	12.027
17973	5.011	0.025	11.4	12.027
18074	5.011	0.024	10.816	12.027
18174	5.012	0.025	11.108	12.028
18274	5.012	0.025	11.4	12.028
18375	5.011	0.025	11.254	12.027
18475	5.011	0.025	11.254	12.027
18575	5.011	0.026	11.546	12.027
18675	5.013	0.024	10.962	12.03
18775	5.011	0.026	11.546	12.027
18876	5.011	0.026	11.546	12.027
18977	5.011	0.025	11.108	12.027
19078	5.012	0.025	11.4	12.03
19179	5.011	0.025	11.108	12.027
19279	5.012	0.026	11.546	12.028
19380	5.011	0.025	11.4	12.026
19480	5.012	0.026	11.692	12.028
19580	5.011	0.025	11.108	12.026
19681	5.011	0.026	11.546	12.026
19781	5.011	0.025	11.4	12.027
19882	5.011	0.026	11.546	12.027
19982	5.012	0.025	11.4	12.029
20083	5.011	0.025	11.4	12.027
20184	5.011	0.026	11.837	12.027
20284	5.012	0.026	11.983	12.03
20384	5.012	0.026	11.837	12.028
20484	5.011	0.026	11.546	12.027
20585	5.01	0.027	12.421	12.025
20685	5.012	0.026	11.983	12.028
20786	5.011	0.026	11.983	12.027
20886	5.012	0.026	11.837	12.028
20986	5.011	0.027	12.421	12.027
21086	5.011	0.026	11.983	12.027
21186	5.011	0.027	12.129	12.027
21287	5.012	0.027	12.129	12.029
21388	5.012	0.027	12.129	12.03
21489	5.011	0.027	12.129	12.027
21589	5.012	0.027	12.275	12.03
21690	5.012	0.027	12.129	12.028
21790	5.011	0.027	12.421	12.027
21891	5.012	0.027	12.129	12.03
21992	5.012	0.027	12.129	12.028
22093	5.011	0.027	12.275	12.026
22194	5.012	0.026	11.983	12.028
22294	5.012	0.027	12.275	12.029
22394	5.011	0.026	11.837	12.027
22494	5.011	0.027	12.129	12.027
22594	5.013	0.027	12.275	12.03
22694	5.011	0.027	12.129	12.026
22794	5.011	0.027	12.129	12.027
22895	5.011	0.027	12.129	12.027
22995	5.012	0.026	11.983	12.029
23096	5.011	0.027	12.129	12.027
23197	5.012	0.026	11.692	12.029
23298	5.012	0.026	11.692	12.029
23398	5.012	0.026	11.983	12.028
23498	5.011	0.026	11.546	12.027
23598	5.011	0.027	12.129	12.027
23698	5.013	0.026	11.983	12.03
23798	5.011	0.027	12.129	12.027
23899	5.011	0.027	12.129	12.027
24000	5.011	0.027	12.129	12.027
24100	5.012	0.025	11.4	12.029
24200	5.012	0.026	11.983	12.029
24301	5.011	0.026	11.983	12.027
24402	5.012	0.027	12.275	12.029
24502	5.012	0.026	11.546	12.028
24603	5.011	0.027	12.421	12.027
24704	5.011	0.026	11.837	12.027
24804	5.01	0.026	11.983	12.025
24904	5.011	0.026	11.692	12.027
25004	5.011	0.026	11.983	12.027
25104	5.011	0.026	11.837	12.027
25205	5.012	0.027	12.129	12.028
25306	5.011	0.027	12.275	12.027
25406	5.012	0.027	12.421	12.028
25506	5.011	0.027	12.129	12.027
25608	5.011	0.027	12.129	12.027
25708	5.011	0.025	11.4	12.027
25808	5.012	0.027	12.129	12.03
25908	5.011	0.027	12.129	12.027
26009	5.013	0.027	12.275	12.03
26109	5.012	0.027	12.129	12.029
26210	5.011	0.027	12.129	12.027
26310	5.012	0.027	12.275	12.03
26411	5.011	0.027	12.129	12.027
26511	5.013	0.027	12.421	12.03
26611	5.012	0.027	12.129	12.029
26711	5.011	0.026	11.837	12.027
26811	5.011	0.027	12.421	12.026
26911	5.012	0.027	12.129	12.028
27012	5.012	0.027	12.129	12.029
27112	5.012	0.026	11.983	12.029
27212	5.012	0.028	12.567	12.029
27312	5.012	0.027	12.129	12.029
27412	5.012	0.027	12.275	12.028
27513	5.011	0.026	11.837	12.027
27613	5.011	0.028	12.713	12.027
27714	5.011	0.027	12.129	12.027
27814	5.011	0.027	12.275	12.027
27914	5.011	0.027	12.129	12.027
28014	5.011	0.026	11.692	12.026
28114	5.012	0.027	12.275	12.028
28215	5.011	0.027	12.275	12.026
28316	5.011	0.027	12.421	12.027
28417	5.011	0.027	12.421	12.026
28518	5.011	0.027	12.421	12.027
28618	5.012	0.027	12.421	12.028
28718	5.011	0.027	12.129	12.027
28818	5.013	0.027	12.129	12.03
28919	5.011	0.027	12.275	12.027
29019	5.012	0.027	12.275	12.029
29119	5.011	0.027	12.421	12.026
29219	5.012	0.026	11.983	12.028
29320	5.012	0.028	12.567	12.028
29420	5.012	0.027	12.275	12.029
29520	5.011	0.027	12.275	12.027
29620	5.012	0.028	12.567	12.029
29720	5.011	0.028	12.713	12.027
29821	5.011	0.028	12.859	12.027
29922	5.012	0.029	13.004	12.029
30022	5.012	0.029	13.296	12.029
30122	5.011	0.029	13.15	12.027
30223	5.011	0.03	13.442	12.026
30324	5.011	0.031	13.88	12.027
30425	5.012	0.03	13.442	12.029
30525	5.011	0.03	13.588	12.027
30625	5.011	0.03	13.588	12.026
30726	5.012	0.03	13.734	12.028
30826	5.012	0.029	13.296	12.03
30927	5.012	0.03	13.588	12.029
31027	5.012	0.03	13.734	12.028
31127	5.013	0.03	13.588	12.03
31228	5.011	0.031	13.88	12.027
31328	5.011	0.031	14.172	12.027
31428	5.011	0.032	14.609	12.027
31529	5.011	0.031	13.88	12.027
31630	5.011	0.031	14.172	12.027
31731	5.011	0.031	14.026	12.027
31831	5.011	0.032	14.463	12.027
31931	5.012	0.032	14.463	12.028
32031	5.012	0.032	14.609	12.029
32132	5.012	0.033	14.755	12.029
32233	5.011	0.032	14.463	12.027
32334	5.011	0.033	14.755	12.027
32434	5.011	0.033	14.755	12.027
32535	5.011	0.032	14.609	12.027
32635	5.012	0.032	14.463	12.028
32736	5.012	0.033	14.755	12.029
32836	5.011	0.033	14.755	12.027
32937	5.012	0.032	14.609	12.029
33038	5.011	0.033	14.755	12.027
33139	5.012	0.033	15.047	12.029
33239	5.011	0.033	14.755	12.026
33340	5.012	0.033	15.047	12.03
33440	5.011	0.033	15.047	12.027
33540	5.011	0.033	14.901	12.026
33641	5.012	0.034	15.193	12.028
33741	5.012	0.033	15.047	12.028
33841	5.011	0.034	15.193	12.027
33941	5.011	0.034	15.339	12.027
34042	5.011	0.035	15.63	12.026
34142	5.011	0.034	15.193	12.027
34242	5.011	0.034	15.339	12.027
34342	5.011	0.033	15.047	12.026
34442	5.012	0.033	14.755	12.028
34543	5.012	0.034	15.339	12.029
34644	5.012	0.034	15.485	12.029
34744	5.011	0.034	15.339	12.027
34844	5.011	0.034	15.339	12.027
34944	5.011	0.033	15.047	12.027
35045	5.011	0.034	15.339	12.027
35145	5.012	0.034	15.485	12.029
35246	5.011	0.034	15.339	12.027
35346	5.011	0.034	15.339	12.027
35447	5.011	0.033	15.047	12.027
35547	5.012	0.034	15.193	12.03
35647	5.011	0.034	15.193	12.027
35747	5.011	0.034	15.485	12.027
35849	5.011	0.035	15.776	12.027
35950	5.012	0.034	15.339	12.028
36050	5.012	0.034	15.485	12.029
36150	5.012	0.035	15.63	12.028
36250	5.012	0.035	15.63	12.029
36350	5.011	0.035	15.63	12.027
36450	5.011	0.034	15.485	12.027
36550	5.011	0.035	15.63	12.027
36651	5.011	0.035	15.922	12.027
36751	5.011	0.035	15.63	12.027
36852	5.012	0.035	15.63	12.03
36953	5.011	0.035	15.63	12.027
37054	5.012	0.036	16.068	12.03
37154	5.012	0.035	15.922	12.03
37254	5.011	0.036	16.214	12.027
37355	5.012	0.034	15.485	12.029
37455	5.011	0.034	15.485	12.027
37555	5.012	0.036	16.068	12.03
37655	5.012	0.036	16.068	12.029
37755	5.011	0.036	16.214	12.027
37855	5.012	0.036	16.068	12.028
37955	5.012	0.036	16.068	12.029
38055	5.011	0.036	16.214	12.027
38155	5.012	0.036	16.36	12.029
38255	5.011	0.036	16.506	12.027
38356	5.011	0.036	16.068	12.027
38457	5.011	0.037	16.652	12.027
38558	5.012	0.037	16.652	12.029
38658	5.011	0.036	16.506	12.027
38758	5.012	0.037	16.652	12.028
38858	5.011	0.037	16.943	12.027
38959	5.011	0.037	16.652	12.027
39059	5.012	0.037	16.943	12.029
39160	5.011	0.037	16.943	12.027
39260	5.011	0.038	17.089	12.027
39362	5.012	0.038	17.089	12.028
39462	5.011	0.038	17.235	12.027
39562	5.011	0.038	17.235	12.027
39663	5.011	0.037	16.652	12.027
39764	5.013	0.038	17.235	12.03
39864	5.011	0.038	17.089	12.026
39964	5.012	0.038	17.381	12.029
40065	5.012	0.037	16.798	12.028
40165	5.011	0.037	16.943	12.027
40266	5.011	0.038	17.089	12.027
40366	5.011	0.039	17.527	12.027
40466	5.011	0.038	17.381	12.027
40567	5.012	0.039	17.527	12.029
40668	5.012	0.038	17.235	12.03
40768	5.011	0.038	17.089	12.027
40868	5.011	0.038	17.235	12.027
40968	5.011	0.039	17.527	12.027
41069	5.012	0.038	17.381	12.029
41170	5.012	0.038	17.235	12.028
41270	5.011	0.038	17.381	12.027
41370	5.012	0.038	17.235	12.028
41470	5.012	0.037	16.943	12.029
41571	5.011	0.039	17.819	12.027
41671	5.012	0.039	17.673	12.029
41772	5.01	0.04	17.965	12.025
41872	5.011	0.039	17.673	12.027
41973	5.011	0.039	17.819	12.027
42073	5.011	0.04	18.111	12.027
42173	5.012	0.04	17.965	12.029
42273	5.011	0.04	17.965	12.027
42373	5.011	0.04	17.965	12.027
42473	5.011	0.04	18.256	12.027
42573	5.012	0.04	18.256	12.029
42673	5.012	0.04	18.111	12.029
42774	5.011	0.041	18.548	12.027
42875	5.011	0.04	18.111	12.027
42975	5.011	0.041	18.548	12.027
43075	5.012	0.041	18.548	12.03
43176	5.013	0.039	17.819	12.03
43276	5.011	0.042	18.84	12.027
43376	5.011	0.042	18.986	12.027
43476	5.012	0.043	19.278	12.028
43576	5.011	0.043	19.278	12.027
43676	5.012	0.043	19.569	12.028
43777	5.011	0.044	19.861	12.027
43878	5.011	0.043	19.278	12.027
43979	5.011	0.045	20.153	12.027
44079	5.012	0.045	20.445	12.028
44179	5.012	0.045	20.299	12.029
44279	5.011	0.046	20.591	12.027
44379	5.011	0.047	21.174	12.027
44479	5.011	0.047	21.32	12.027
44579	5.011	0.047	21.32	12.027
44680	5.011	0.047	21.174	12.027
44780	5.011	0.048	21.758	12.027
44880	5.012	0.049	22.049	12.029
44981	5.011	0.049	22.195	12.026
45082	5.011	0.049	22.049	12.027
45182	5.011	0.048	21.612	12.026
45282	5.011	0.051	22.925	12.027
45382	5.012	0.05	22.779	12.029
45483	5.012	0.052	23.508	12.028
45584	5.011	0.052	23.362	12.027
45684	5.011	0.053	23.8	12.027
45785	5.012	0.052	23.508	12.028
45885	5.011	0.053	23.8	12.027
45985	5.011	0.054	24.238	12.027
46085	5.012	0.054	24.238	12.029
46186	5.011	0.055	24.675	12.027
46286	5.011	0.056	25.113	12.027
46387	5.012	0.055	24.967	12.03
46487	5.011	0.056	25.551	12.027
46588	5.011	0.057	25.988	12.026
46689	5.012	0.057	25.697	12.03
46790	5.012	0.058	26.426	12.029
46890	5.011	0.058	26.426	12.027
46990	5.011	0.059	26.864	12.027
47090	5.011	0.06	27.156	12.027
47191	5.011	0.059	26.718	12.027
47291	5.012	0.061	27.447	12.03
47392	5.011	0.062	28.177	12.027
47492	5.012	0.061	27.739	12.028
47593	5.012	0.063	28.323	12.029
47694	5.012	0.061	27.447	12.029
47795	5.011	0.063	28.614	12.027
47895	5.012	0.064	29.052	12.029
47995	5.011	0.065	29.198	12.027
48095	5.011	0.065	29.49	12.027
48195	5.011	0.066	29.636	12.027
48295	5.011	0.066	29.781	12.027
48395	5.011	0.067	30.511	12.027
48495	5.012	0.068	30.949	12.029
48595	5.011	0.067	30.511	12.027
48695	5.012	0.068	30.949	12.028
48795	5.011	0.07	31.532	12.026
48895	5.011	0.07	31.678	12.027
48995	5.011	0.071	32.262	12.027
49095	5.012	0.071	31.97	12.028
49195	5.012	0.071	32.116	12.028
49295	5.012	0.072	32.407	12.029
49395	5.011	0.073	32.845	12.027
49495	5.011	0.073	33.137	12.027
49596	5.011	0.074	33.429	12.027
49697	5.011	0.073	33.137	12.027
49797	5.012	0.074	33.429	12.03
49897	5.012	0.075	33.866	12.029
49997	5.011	0.076	34.304	12.027
50097	5.012	0.077	34.742	12.028
50197	5.011	0.076	34.596	12.026
50297	5.011	0.075	34.012	12.027
50398	5.012	0.077	35.033	12.029
50498	5.011	0.079	35.763	12.027
50599	5.011	0.079	35.617	12.026
50699	5.012	0.08	36.201	12.03
50800	5.011	0.079	35.909	12.027
50900	5.011	0.081	36.492	12.027
51001	5.012	0.081	36.638	12.03
51101	5.011	0.083	37.368	12.027
51201	5.011	0.082	37.222	12.027
51302	5.012	0.083	37.514	12.028
51403	5.011	0.085	38.243	12.027
51504	5.011	0.084	38.097	12.027
51604	5.011	0.083	37.659	12.027
51704	5.011	0.084	37.951	12.027
51804	5.011	0.085	38.243	12.027
51904	5.011	0.086	38.972	12.027
52004	5.011	0.086	38.972	12.027
52104	5.012	0.088	39.702	12.028
52205	5.011	0.089	40.139	12.027
52305	5.012	0.088	39.994	12.03
52405	5.011	0.09	40.869	12.027
52505	5.011	0.09	40.869	12.027
52606	5.012	0.09	40.869	12.028
52706	5.011	0.09	40.869	12.027
52806	5.011	0.092	41.744	12.027
52906	5.012	0.093	42.036	12.029
53007	5.011	0.093	42.036	12.027
53108	5.012	0.095	42.911	12.029
53209	5.011	0.095	42.765	12.026
53309	5.011	0.096	43.203	12.027
53409	5.011	0.096	43.349	12.027
53510	5.011	0.096	43.641	12.027
53610	5.011	0.095	43.057	12.027
53711	5.012	0.096	43.641	12.029
53811	5.012	0.096	43.641	12.028
53911	5.011	0.098	44.224	12.027
54011	5.011	0.098	44.37	12.027
54112	5.012	0.098	44.516	12.028
54212	5.011	0.099	44.808	12.027
54313	5.012	0.1	45.391	12.028
54413	5.012	0.101	45.537	12.029
54513	5.012	0.101	45.683	12.029
54613	5.012	0.102	45.975	12.029
54714	5.012	0.102	45.975	12.029
54815	5.011	0.103	46.704	12.027
54916	5.011	0.104	46.85	12.027
55017	5.011	0.105	47.288	12.026
55117	5.011	0.103	46.704	12.027
55219	5.011	0.104	47.142	12.027
55319	5.012	0.105	47.58	12.028
55420	5.011	0.106	48.017	12.027
55520	5.011	0.106	48.017	12.027
55621	5.011	0.106	48.017	12.027
55721	5.012	0.107	48.601	12.028
55821	5.011	0.108	48.893	12.027
55922	5.011	0.108	49.039	12.027
56023	5.012	0.109	49.476	12.029
56124	5.011	0.11	49.768	12.027
56224	5.011	0.111	50.206	12.027
56325	5.012	0.111	50.206	12.029
56425	5.011	0.113	51.081	12.027
56526	5.011	0.113	51.081	12.027
56626	5.011	0.114	51.665	12.027
56726	5.011	0.115	51.81	12.027
56827	5.011	0.115	51.956	12.027
56927	5.012	0.117	52.832	12.029
57027	5.012	0.118	53.561	12.028
57127	5.012	0.12	54.145	12.029
57228	5.011	0.12	54.291	12.027
57329	5.011	0.122	55.02	12.027
57430	5.012	0.122	55.02	12.028
57530	5.011	0.124	56.187	12.026
57630	5.012	0.126	57.208	12.029
57731	5.011	0.126	57.062	12.027
57831	5.011	0.128	57.792	12.027
57932	5.012	0.13	58.667	12.028
58032	5.011	0.132	59.542	12.027
58132	5.012	0.134	60.418	12.028
58232	5.012	0.135	61.293	12.028
58333	5.011	0.137	62.023	12.027
58433	5.011	0.138	62.46	12.027
58533	5.011	0.141	63.627	12.027
58633	5.011	0.141	63.919	12.027
58734	5.012	0.144	65.086	12.029
58835	5.012	0.145	65.816	12.029
58935	5.011	0.148	67.129	12.027
59035	5.012	0.149	67.566	12.029
59136	5.011	0.152	68.733	12.027
59236	5.012	0.155	70.046	12.03
59336	5.011	0.156	70.63	12.027
59436	5.013	0.159	71.797	12.03
59536	5.011	0.16	72.526	12.027
59637	5.011	0.163	73.693	12.027
59737	5.012	0.165	74.715	12.029
59837	5.011	0.166	75.298	12.027
59937	5.011	0.168	76.174	12.027
60038	5.011	0.17	76.757	12.027
60138	5.011	0.173	78.362	12.027
60238	5.012	0.176	79.529	12.029
60338	5.011	0.177	80.258	12.027
60438	5.011	0.179	81.134	12.027
60538	5.011	0.18	81.425	12.026
60640	5.011	0.183	82.738	12.027
60740	5.012	0.186	84.051	12.03
60840	5.011	0.189	85.364	12.027
60941	5.011	0.191	86.24	12.027
61041	5.011	0.192	86.823	12.027
61142	5.012	0.194	87.844	12.029
61243	5.012	0.196	88.574	12.03
61343	5.012	0.199	89.887	12.029
61444	5.012	0.201	90.908	12.028
61544	5.012	0.203	91.783	12.029
61645	5.011	0.206	93.096	12.027
61745	5.011	0.208	93.972	12.027
61845	5.012	0.21	94.847	12.029
61946	5.011	0.211	95.577	12.027
62046	5.011	0.214	96.744	12.027
62146	5.012	0.216	97.911	12.028
62246	5.012	0.217	98.057	12.03
62346	5.011	0.221	100.099	12.027
62446	5.012	0.223	100.828	12.029
62546	5.012	0.225	101.704	12.029
62646	5.011	0.226	102.287	12.027
62748	5.012	0.228	103.163	12.029
62848	5.012	0.229	103.746	12.028
62948	5.011	0.233	105.497	12.027
63048	5.011	0.235	106.518	12.027
63148	5.011	0.237	107.393	12.027
63249	5.011	0.239	108.123	12.027
63349	5.012	0.24	108.56	12.029
63449	5.011	0.244	110.165	12.027
63550	5.011	0.245	111.041	12.027
63650	5.011	0.248	112.062	12.026
63750	5.011	0.249	112.645	12.026
63850	5.012	0.251	113.666	12.029
63950	5.011	0.253	114.396	12.027
64051	5.012	0.254	115.125	12.028
64152	5.011	0.257	116.438	12.027
64252	5.011	0.259	117.022	12.027
64352	5.011	0.261	117.897	12.027
64453	5.012	0.263	118.773	12.029
64553	5.011	0.264	119.356	12.027
64654	5.011	0.266	120.231	12.027
64754	5.01	0.268	121.398	12.025
64854	5.012	0.27	121.982	12.029
64954	5.011	0.272	123.003	12.027
65055	5.011	0.274	123.733	12.027
65156	5.011	0.276	124.754	12.027
65256	5.012	0.278	125.629	12.028
65357	5.011	0.279	126.213	12.027
65457	5.011	0.281	127.234	12.027
65557	5.011	0.283	128.109	12.027
65657	5.012	0.285	128.839	12.028
65757	5.012	0.287	129.714	12.029
65857	5.011	0.29	131.173	12.026
65957	5.011	0.291	131.611	12.027
66057	5.011	0.293	132.34	12.027
66158	5.012	0.295	133.507	12.03
66258	5.012	0.296	133.799	12.03
66358	5.011	0.299	135.112	12.027
66459	5.011	0.3	135.55	12.027
66559	5.011	0.303	136.863	12.027
66659	5.012	0.303	137.154	12.029
66759	5.012	0.306	138.467	12.028
66860	5.011	0.307	139.051	12.027
66960	5.012	0.31	140.072	12.029
67060	5.012	0.312	140.947	12.029
67160	5.011	0.313	141.677	12.027
67260	5.011	0.315	142.698	12.027
67360	5.011	0.318	143.719	12.027
67461	5.012	0.319	144.157	12.028
67562	5.012	0.321	145.324	12.028
67662	5.012	0.324	146.345	12.029
67762	5.012	0.324	146.783	12.029
67862	5.012	0.327	147.804	12.028
67962	5.011	0.329	148.679	12.027
68062	5.011	0.33	149.409	12.027
68162	5.012	0.333	150.43	12.028
68263	5.011	0.334	151.159	12.026
68364	5.012	0.337	152.327	12.028
68464	5.011	0.338	152.91	12.027
68565	5.013	0.34	153.64	12.03
68665	5.012	0.342	154.515	12.029
68765	5.012	0.344	155.828	12.028
68865	5.011	0.345	156.12	12.027
68966	5.011	0.345	156.265	12.027
69066	5.012	0.35	158.454	12.029
69166	5.012	0.35	158.308	12.029
69267	5.012	0.353	159.767	12.029
69367	5.012	0.354	160.35	12.028
69468	5.011	0.357	161.517	12.027
69569	5.012	0.359	162.539	12.029
69670	5.011	0.362	163.56	12.027
69771	5.01	0.363	164.143	12.025
69871	5.011	0.364	164.727	12.026
69971	5.012	0.365	165.31	12.03
70071	5.012	0.367	166.186	12.03
70171	5.012	0.369	166.769	12.028
70272	5.011	0.371	167.936	12.027
70373	5.012	0.372	168.228	12.028
70473	5.011	0.373	168.666	12.027
70574	5.012	0.375	169.833	12.028
70675	5.011	0.378	170.854	12.027
70775	5.012	0.378	171.146	12.03
70875	5.011	0.38	172.021	12.027
70975	5.011	0.381	172.459	12.027
71076	5.012	0.384	173.772	12.028
71176	5.011	0.385	174.064	12.027
71276	5.012	0.388	175.523	12.028
71376	5.012	0.389	175.96	12.029
71476	5.011	0.39	176.544	12.027
71576	5.012	0.392	177.127	12.028
71677	5.011	0.393	177.857	12.026
71777	5.011	0.394	178.149	12.027
71877	5.012	0.398	179.899	12.029
71978	5.012	0.398	180.191	12.028
72078	5.011	0.398	180.045	12.027
72178	5.012	0.401	181.504	12.028
72278	5.012	0.403	182.233	12.028
72379	5.011	0.405	183.109	12.026
72479	5.012	0.407	184.276	12.028
72579	5.011	0.408	184.568	12.027
72680	5.011	0.41	185.443	12.027
72781	5.011	0.411	186.026	12.027
72882	5.012	0.413	186.61	12.029
72982	5.012	0.415	187.631	12.028
73083	5.012	0.416	188.215	12.028
73183	5.011	0.418	188.944	12.027
73284	5.012	0.42	189.819	12.029
73384	5.012	0.422	190.841	12.029
73484	5.011	0.422	190.987	12.026
73585	5.012	0.424	192.008	12.029
73685	5.011	0.426	192.591	12.027
73785	5.011	0.426	192.591	12.026
73886	5.012	0.427	193.321	12.028
73986	5.011	0.43	194.342	12.027
74086	5.011	0.431	194.926	12.027
74186	5.012	0.432	195.509	12.028
74286	5.011	0.432	195.509	12.027
74387	5.011	0.435	196.822	12.027
74487	5.012	0.437	197.697	12.028
74588	5.011	0.44	199.01	12.027
74688	5.012	0.441	199.448	12.028
74789	5.011	0.442	200.032	12.027
74890	5.011	0.444	201.053	12.027
74990	5.012	0.445	201.49	12.029
75090	5.012	0.448	202.658	12.03
75190	5.011	0.448	202.658	12.027
75290	5.012	0.45	203.533	12.028
75390	5.011	0.451	204.116	12.027
75491	5.012	0.452	204.554	12.03
75592	5.011	0.454	205.575	12.027
75693	5.012	0.456	206.159	12.028
75793	5.011	0.457	206.888	12.027
75893	5.011	0.458	207.034	12.027
75994	5.012	0.459	207.764	12.03
76095	5.012	0.461	208.347	12.03
76195	5.012	0.462	208.785	12.03
76297	5.012	0.463	209.222	12.03
76397	5.011	0.463	209.368	12.027
76497	5.011	0.466	210.973	12.027
76598	5.012	0.468	211.557	12.03
76699	5.011	0.469	212.14	12.027
76799	5.011	0.471	213.161	12.027
76900	5.011	0.472	213.307	12.027
77000	5.011	0.474	214.328	12.027
77100	5.012	0.474	214.62	12.028
77200	5.011	0.476	215.35	12.027
77300	5.012	0.477	215.933	12.029
77401	5.011	0.48	216.954	12.027
77501	5.011	0.48	217.1	12.026
77601	5.011	0.481	217.684	12.027
77702	5.011	0.483	218.705	12.027
77802	5.011	0.484	219.143	12.027
77902	5.012	0.486	220.018	12.028
78003	5.012	0.487	220.456	12.029
78103	5.011	0.49	221.477	12.027
78204	5.011	0.489	221.331	12.027
78305	5.011	0.491	222.06	12.026
78406	5.01	0.492	222.352	12.024
78507	5.01	0.493	223.228	12.025
78607	4.997	0.495	223.957	11.993
78707	4.997	0.496	224.249	11.992
78807	4.995	0.498	225.124	11.987
78907	4.993	0.499	225.562	11.984
79008	4.993	0.499	225.708	11.984
79109	4.991	0.501	226.583	11.978
79210	4.99	0.502	227.021	11.977
79311	4.988	0.503	227.75	11.972
79412	4.989	0.503	227.75	11.972
79513	4.987	0.506	229.063	11.969
79613	4.985	0.507	229.209	11.965
79714	4.984	0.509	230.23	11.962
79814	4.982	0.51	230.668	11.958
79914	4.982	0.511	231.105	11.958
80014	4.98	0.513	231.835	11.952
80114	4.979	0.513	232.127	11.95
80214	4.979	0.515	233.002	11.948
80315	4.977	0.516	233.586	11.945
80415	4.976	0.517	233.877	11.941
80516	4.975	0.518	234.461	11.94
80616	4.973	0.52	235.19	11.935
80717	4.972	0.521	235.628	11.934
80817	4.97	0.522	236.066	11.928
80918	4.969	0.523	236.503	11.926
81019	4.968	0.524	237.233	11.923
81120	4.968	0.524	236.941	11.923
81220	4.966	0.526	237.962	11.919
81321	4.964	0.527	238.546	11.914
81422	4.963	0.528	238.983	11.911
81523	4.962	0.53	239.567	11.909
81624	4.961	0.531	240.15	11.907
81725	4.96	0.532	240.442	11.904
81826	4.959	0.532	240.442	11.9
81927	4.957	0.532	240.88	11.897
82027	4.956	0.535	242.047	11.895
82127	4.955	0.536	242.339	11.891
82227	4.953	0.537	243.068	11.888
82327	4.952	0.538	243.36	11.885
82427	4.952	0.539	243.944	11.885
82527	4.95	0.54	244.089	11.88
82628	4.948	0.54	244.235	11.876
82729	4.947	0.542	244.965	11.873
82830	4.946	0.543	245.548	11.871
82931	4.945	0.544	245.986	11.868
83032	4.942	0.544	245.986	11.862
83132	4.941	0.545	246.569	11.858
83232	4.939	0.546	247.153	11.854
83332	4.939	0.547	247.299	11.854
83433	4.937	0.547	247.445	11.849
83533	4.937	0.549	248.32	11.849
83633	4.935	0.55	248.904	11.843
83733	4.934	0.551	249.195	11.841
83833	4.932	0.551	249.05	11.838
83934	4.931	0.552	249.779	11.835
84034	4.93	0.552	249.925	11.832
84134	4.929	0.554	250.654	11.831
84234	4.927	0.554	250.8	11.825
84335	4.925	0.556	251.53	11.82
84436	4.924	0.557	251.967	11.818
84536	4.925	0.558	252.405	11.819
84637	4.922	0.558	252.551	11.814
84738	4.92	0.561	253.718	11.808
84838	4.919	0.561	253.864	11.805
84939	4.918	0.561	253.864	11.803
85040	4.916	0.563	254.885	11.798
85140	4.915	0.564	255.031	11.795
85240	4.913	0.565	255.614	11.792
85341	4.912	0.567	256.344	11.789
85441	4.91	0.568	256.782	11.784
85541	4.908	0.569	257.219	11.78
85641	4.907	0.57	257.657	11.777
85741	4.906	0.571	258.095	11.774
85842	4.904	0.572	258.97	11.77
85942	4.903	0.573	259.116	11.767
86042	4.902	0.574	259.553	11.765
86142	4.9	0.575	259.991	11.76
86243	4.899	0.575	260.137	11.758
86343	4.898	0.577	261.012	11.755
86443	4.897	0.578	261.596	11.753
86543	4.896	0.579	262.034	11.75
86643	4.895	0.579	262.034	11.748
86743	4.894	0.581	262.617	11.745
86843	4.892	0.582	263.055	11.741
86944	4.89	0.583	263.638	11.736
87044	4.888	0.583	263.784	11.731
87144	4.887	0.584	264.222	11.729
87245	4.886	0.585	264.659	11.726
87346	4.884	0.587	265.389	11.722
87447	4.883	0.588	265.827	11.719
87547	4.881	0.588	265.972	11.715
87648	4.879	0.589	266.41	11.709
87748	4.878	0.591	267.14	11.707
87849	4.843	0.472	213.307	11.623
87949	4.841	0.469	212.14	11.619
88050	4.839	0.468	211.848	11.613
88150	4.836	0.468	211.848	11.607
88250	4.835	0.469	211.994	11.603
88350	4.833	0.47	212.432	11.6
88451	4.831	0.471	213.015	11.595
88552	4.829	0.473	213.891	11.59
88652	4.828	0.473	214.183	11.586
88752	4.827	0.475	214.766	11.585
88852	4.824	0.476	215.496	11.578
88952	4.823	0.478	216.225	11.575
89053	4.822	0.479	216.809	11.573
89153	4.819	0.479	216.517	11.566
89254	4.819	0.482	218.122	11.565
89354	4.816	0.483	218.559	11.559
89454	4.815	0.484	219.143	11.557
89555	4.813	0.486	220.018	11.551
89655	4.812	0.487	220.164	11.55
89755	4.81	0.489	221.039	11.544
89855	4.809	0.49	221.769	11.542
89955	4.808	0.491	222.06	11.539
90055	4.807	0.492	222.498	11.536
90155	4.805	0.493	223.082	11.532
90255	4.803	0.494	223.665	11.527
90356	4.801	0.496	224.249	11.523
90456	4.8	0.498	225.124	11.521
90557	4.798	0.498	225.124	11.516
90657	4.797	0.498	225.416	11.512
90758	4.796	0.499	225.854	11.51
90858	4.793	0.5	226.291	11.503
90958	4.792	0.503	227.458	11.501
91058	4.791	0.503	227.312	11.498
91158	4.789	0.504	227.896	11.493
91258	4.787	0.505	228.48	11.489
91358	4.786	0.507	229.209	11.486
91458	4.784	0.507	229.501	11.482
91559	4.782	0.508	229.938	11.476
91660	4.78	0.508	229.938	11.472
91760	4.778	0.51	230.668	11.468
91860	4.777	0.511	231.105	11.465
91961	4.775	0.512	231.543	11.459
92061	4.774	0.513	232.127	11.457
92162	4.772	0.514	232.418	11.452
92263	4.769	0.516	233.294	11.445
92363	4.768	0.516	233.44	11.442
92463	4.766	0.517	233.731	11.439
92564	4.765	0.519	234.607	11.436
92664	4.762	0.519	234.753	11.428
92765	4.76	0.519	234.753	11.425
92866	4.759	0.521	235.628	11.421
92966	4.758	0.522	236.066	11.418
93066	4.755	0.522	236.066	11.413
93166	4.755	0.523	236.503	11.411
93266	4.753	0.523	236.795	11.407
93366	4.751	0.526	237.816	11.402
93467	4.749	0.525	237.67	11.398
93567	4.747	0.527	238.4	11.393
93668	4.745	0.527	238.546	11.387
93768	4.744	0.527	238.546	11.386
93869	4.741	0.529	239.129	11.379
93969	4.74	0.53	239.567	11.375
94070	4.739	0.53	239.859	11.374
94170	4.738	0.53	239.713	11.37
94270	4.736	0.532	240.442	11.366
94371	4.733	0.531	240.296	11.36
94472	4.731	0.533	241.172	11.353
94573	4.729	0.532	240.734	11.349
94674	4.686	0.443	200.323	11.246
94774	4.681	0.434	196.239	11.234
94874	4.678	0.43	194.634	11.226
94975	4.674	0.429	193.904	11.219
95075	4.672	0.428	193.758	11.212
95176	4.669	0.427	193.321	11.205
95277	4.667	0.427	193.321	11.201
95378	4.664	0.427	193.321	11.193
95478	4.662	0.428	193.467	11.188
95579	4.659	0.428	193.758	11.181
95679	4.656	0.429	193.904	11.175
95780	4.654	0.428	193.613	11.171
95881	4.652	0.429	194.196	11.165
95981	4.651	0.431	194.78	11.162
96081	4.649	0.43	194.634	11.157
96181	4.646	0.432	195.217	11.15
96281	4.643	0.433	195.801	11.144
96381	4.642	0.433	196.093	11.141
96481	4.64	0.434	196.384	11.136
96581	4.637	0.435	196.968	11.13
96681	4.636	0.435	196.822	11.126
96781	4.634	0.436	197.114	11.121
96882	4.632	0.437	197.551	11.117
96982	4.63	0.437	197.697	11.112
97083	4.629	0.438	197.989	11.11
97183	4.627	0.438	198.281	11.104
97283	4.624	0.439	198.427	11.097
97384	4.623	0.44	198.864	11.095
97484	4.619	0.44	199.156	11.085
97585	4.618	0.441	199.448	11.083
97685	4.615	0.441	199.594	11.075
97786	4.613	0.442	199.886	11.071
97887	4.61	0.443	200.323	11.064
97987	4.608	0.443	200.469	11.059
98087	4.606	0.444	200.761	11.055
98188	4.605	0.445	201.345	11.053
98288	4.602	0.444	201.053	11.046
98389	4.6	0.446	201.636	11.041
98489	4.598	0.444	201.053	11.035
98589	4.596	0.447	202.074	11.03
98689	4.593	0.448	202.658	11.023
98789	4.592	0.448	202.658	11.02
98889	4.589	0.448	202.803	11.014
98989	4.587	0.449	202.949	11.01
99089	4.586	0.449	203.241	11.006
99189	4.583	0.449	203.241	11
99289	4.581	0.45	203.533	10.994
99390	4.58	0.45	203.679	10.992
99490	4.576	0.451	203.825	10.983
99591	4.574	0.45	203.679	10.978
99691	4.572	0.451	204.116	10.973
99792	4.571	0.451	204.116	10.969
99892	4.568	0.451	203.825	10.963
99992	4.566	0.452	204.408	10.958
100092	4.564	0.452	204.554	10.953
100193	4.561	0.452	204.554	10.946
100293	4.559	0.453	205.138	10.942
100393	4.558	0.454	205.283	10.939
100494	4.556	0.454	205.283	10.934
100594	4.552	0.455	206.013	10.925
100694	4.551	0.455	206.013	10.921
100794	4.548	0.456	206.305	10.916
100894	4.546	0.456	206.159	10.911
100995	4.545	0.456	206.159	10.907
101096	4.543	0.456	206.305	10.904
101197	4.54	0.456	206.451	10.897
101297	4.538	0.457	206.888	10.891
101397	4.536	0.456	206.305	10.886
101497	4.535	0.455	205.867	10.885
101599	4.532	0.456	206.451	10.876
101699	4.53	0.457	206.596	10.871
101800	4.528	0.458	207.034	10.868
101900	4.526	0.457	206.596	10.862
102001	4.524	0.456	206.451	10.858
102102	4.522	0.457	206.742	10.852
102202	4.52	0.458	207.034	10.848
102303	4.517	0.458	207.18	10.841
102404	4.515	0.458	207.326	10.836
102504	4.513	0.458	207.326	10.832
102604	4.511	0.458	207.326	10.827
102705	4.509	0.458	207.18	10.821
102806	4.506	0.458	207.034	10.814
102906	4.505	0.459	207.472	10.812
103006	4.503	0.458	207.18	10.807
103106	4.5	0.459	207.764	10.8
103206	4.496	0.459	207.472	10.791
103306	4.495	0.458	207.18	10.788
103406	4.493	0.458	207.034	10.783
103507	4.491	0.458	207.034	10.778
103607	4.488	0.459	207.472	10.771
103708	4.485	0.458	207.18	10.764
103808	4.484	0.458	207.326	10.762
103909	4.482	0.458	207.034	10.757
104010	4.479	0.457	206.596	10.75
104110	4.476	0.456	206.305	10.743
104210	4.475	0.458	207.034	10.739
104310	4.473	0.457	206.888	10.736
104410	4.471	0.457	206.742	10.729
104510	4.469	0.456	206.451	10.725
104611	4.466	0.457	206.742	10.719
104712	4.464	0.457	206.596	10.714
104813	4.461	0.456	206.305	10.707
104913	4.46	0.456	206.451	10.704
105013	4.457	0.457	206.888	10.696
105113	4.456	0.456	206.451	10.695
105213	4.453	0.458	207.18	10.688
105314	4.451	0.458	207.034	10.681
105415	4.449	0.457	206.888	10.677
105515	4.446	0.458	207.18	10.671
105615	4.445	0.458	207.18	10.668
105715	4.443	0.459	207.618	10.664
105815	4.44	0.458	207.18	10.656
105917	4.438	0.459	207.618	10.652
106017	4.437	0.459	207.472	10.648
106118	4.435	0.46	207.909	10.643
106218	4.432	0.458	207.326	10.636
106318	4.431	0.458	207.18	10.635
106419	4.428	0.458	207.326	10.626
106519	4.425	0.458	207.034	10.621
106619	4.423	0.457	206.742	10.614
106719	4.422	0.458	207.326	10.612
106819	4.419	0.458	207.034	10.606
106919	4.417	0.458	207.18	10.602
107019	4.415	0.459	207.472	10.595
107120	4.412	0.459	207.472	10.589
107220	4.41	0.458	207.18	10.584
107321	4.407	0.458	207.326	10.578
107421	4.406	0.458	207.18	10.574
107521	4.404	0.458	207.18	10.569
107622	4.402	0.458	207.18	10.564
107723	4.4	0.458	207.18	10.561
107824	4.397	0.458	207.18	10.554
107924	4.395	0.459	207.472	10.548
108025	4.393	0.459	207.472	10.544
108126	4.39	0.458	207.326	10.536
108226	4.388	0.458	207.18	10.53
108326	4.387	0.458	207.326	10.528
108426	4.383	0.459	207.618	10.52
108527	4.382	0.459	207.472	10.517
108628	4.381	0.458	207.326	10.513
108728	4.378	0.458	207.326	10.506
108828	4.376	0.459	207.618	10.502
108928	4.373	0.459	207.472	10.496
109029	4.37	0.459	207.764	10.489
109129	4.369	0.459	207.764	10.486
109229	4.367	0.46	208.201	10.481
109329	4.364	0.46	207.909	10.475
109430	4.362	0.461	208.347	10.469
109530	4.359	0.461	208.493	10.462
109631	4.358	0.46	208.055	10.459
109731	4.355	0.46	207.909	10.451
109831	4.353	0.46	208.201	10.448
109931	4.351	0.459	207.764	10.443
110032	4.349	0.459	207.764	10.438
110133	4.347	0.46	207.909	10.433
110234	4.344	0.459	207.472	10.426
110334	4.344	0.46	207.909	10.425
110435	4.341	0.458	207.326	10.419
110536	4.338	0.458	207.326	10.411
110636	4.336	0.458	207.326	10.407
110736	4.334	0.459	207.472	10.403
110837	4.332	0.459	207.764	10.397
110937	4.33	0.459	207.472	10.391
111037	4.327	0.459	207.618	10.385
111138	4.325	0.458	207.326	10.38
111238	4.324	0.458	207.18	10.376
111339	4.32	0.459	207.764	10.369
111439	4.318	0.459	207.472	10.363
111540	4.315	0.459	207.618	10.357
111640	4.314	0.458	207.18	10.354
111741	4.311	0.458	207.326	10.347
111842	4.308	0.458	207.18	10.339
111942	4.306	0.457	206.888	10.335
112043	4.304	0.458	207.034	10.331
112143	4.303	0.457	206.888	10.326
112243	4.3	0.458	207.034	10.32
112344	4.297	0.458	207.034	10.312
112444	4.295	0.458	207.326	10.308
112544	4.293	0.458	207.034	10.304
112644	4.291	0.458	207.18	10.298
112745	4.288	0.458	207.326	10.291
112846	4.286	0.456	206.159	10.286
112946	4.283	0.458	207.18	10.28
113046	4.281	0.457	206.742	10.274
113146	4.279	0.457	206.596	10.269
113247	4.277	0.458	207.034	10.264
113348	4.275	0.457	206.596	10.26
113449	4.273	0.457	206.596	10.256
113550	4.27	0.456	206.451	10.248
113651	4.268	0.457	206.742	10.243
113751	4.266	0.457	206.888	10.239
113852	4.264	0.458	207.326	10.232
113953	4.261	0.458	207.18	10.226
114053	4.258	0.456	206.305	10.219
114153	4.256	0.457	206.742	10.214
114254	4.254	0.456	206.451	10.209
114355	4.251	0.458	207.18	10.203
114455	4.248	0.458	207.034	10.195
114556	4.247	0.458	207.326	10.192
114656	4.244	0.458	207.18	10.187
114756	4.242	0.458	207.18	10.181
114856	4.241	0.459	207.764	10.177
114957	4.238	0.459	207.472	10.171
115057	4.236	0.459	207.618	10.167
115158	4.234	0.458	207.326	10.161
115258	4.232	0.459	207.764	10.156
115358	4.23	0.459	207.764	10.152
115458	4.227	0.459	207.618	10.145
115558	4.224	0.46	207.909	10.138
115658	4.222	0.459	207.764	10.133
115758	4.22	0.46	207.909	10.127
115859	4.218	0.46	207.909	10.123
115959	4.214	0.46	208.201	10.114
116059	4.212	0.46	208.055	10.109
116160	4.211	0.46	208.201	10.106
116260	4.208	0.461	208.493	10.099
116360	4.206	0.461	208.493	10.094
116460	4.204	0.462	208.785	10.088
116560	4.2	0.462	208.785	10.081
116661	4.198	0.461	208.347	10.075
116762	4.197	0.461	208.493	10.074
116863	4.195	0.461	208.347	10.069
116963	4.193	0.462	208.785	10.064
117063	4.192	0.462	208.931	10.061
117163	4.19	0.461	208.493	10.057
117264	4.188	0.461	208.493	10.051
117365	4.185	0.462	208.931	10.045
117467	4.184	0.462	208.785	10.041
117567	4.181	0.462	208.931	10.034
117668	4.179	0.462	209.077	10.029
117768	4.175	0.462	208.931	10.021
117868	4.173	0.463	209.514	10.016
117968	4.171	0.463	209.222	10.011
118068	4.169	0.463	209.222	10.006
118168	4.168	0.462	208.931	10.003
118269	4.166	0.463	209.222	9.998
118370	4.163	0.462	208.931	9.99
118471	4.161	0.463	209.66	9.986
118572	4.159	0.463	209.514	9.981
118672	4.156	0.463	209.66	9.974
118772	4.153	0.463	209.66	9.968
118873	4.152	0.464	209.806	9.964
118974	4.149	0.465	210.244	9.958
119075	4.147	0.463	209.66	9.952
119175	4.145	0.465	210.244	9.947
119275	4.142	0.464	210.098	9.941
119375	4.139	0.465	210.244	9.934
119475	4.137	0.465	210.535	9.929
119575	4.135	0.465	210.244	9.924
119676	4.133	0.465	210.535	9.919
119777	4.131	0.466	210.681	9.915
119877	4.128	0.466	210.681	9.908
119978	4.126	0.464	210.098	9.903
120078	4.124	0.465	210.39	9.897
120178	4.121	0.465	210.39	9.891
120279	4.118	0.465	210.535	9.884
120380	4.117	0.466	210.827	9.88
120481	4.114	0.465	210.535	9.873
120581	4.112	0.466	210.681	9.868
120682	4.11	0.465	210.244	9.865
120782	4.107	0.465	210.535	9.857
120882	4.105	0.466	210.827	9.853
120982	4.103	0.466	210.973	9.848
121082	4.1	0.466	210.827	9.84
121182	4.097	0.466	210.973	9.834
121282	4.095	0.466	210.681	9.828
121382	4.093	0.465	210.39	9.823
121483	4.092	0.466	210.681	9.82
121583	4.09	0.466	210.827	9.816
121683	4.087	0.467	211.119	9.809
121783	4.086	0.465	210.39	9.807
121883	4.085	0.465	210.535	9.803
121984	4.082	0.466	210.681	9.797
122084	4.079	0.465	210.39	9.79
122184	4.077	0.466	210.827	9.786
122285	4.075	0.465	210.535	9.78
122386	4.073	0.465	210.244	9.776
122486	4.07	0.464	210.098	9.769
122586	4.069	0.465	210.244	9.765
122686	4.066	0.464	210.098	9.759
122787	4.063	0.466	210.681	9.752
122888	4.061	0.464	210.098	9.746
122989	4.059	0.465	210.244	9.743
123089	4.058	0.463	209.66	9.74
123190	4.055	0.464	209.952	9.732
123290	4.055	0.464	209.806	9.732
123391	4.053	0.464	210.098	9.728
123491	4.05	0.464	209.952	9.721
123591	4.048	0.465	210.39	9.715
123691	4.046	0.465	210.39	9.709
123791	4.044	0.465	210.535	9.705
123892	4.041	0.465	210.39	9.698
123994	4.039	0.465	210.39	9.693
124094	4.037	0.465	210.535	9.688
124195	4.034	0.466	210.827	9.681
124295	4.03	0.466	210.681	9.673
124396	4.029	0.465	210.535	9.669
124497	4.027	0.466	210.827	9.664
124597	4.024	0.466	210.681	9.657
124698	4.021	0.466	210.827	9.651
124798	4.02	0.465	210.39	9.647
124899	4.017	0.464	210.098	9.642
124999	4.016	0.463	209.514	9.639
125100	4.014	0.466	210.681	9.633
125201	4.01	0.465	210.244	9.624
125301	4.008	0.464	210.098	9.619
125401	4.006	0.463	209.514	9.614
125501	4.004	0.465	210.39	9.609
125601	4.002	0.464	209.952	9.606
125702	3.999	0.464	209.806	9.599
125802	3.997	0.464	210.098	9.593
125902	3.995	0.464	210.098	9.587
126003	3.993	0.463	209.66	9.582
126104	3.992	0.463	209.66	9.58
126204	3.988	0.463	209.514	9.572
126305	3.986	0.463	209.66	9.566
126405	3.984	0.462	208.785	9.561
126506	3.98	0.463	209.222	9.553
126607	3.978	0.461	208.639	9.547
126707	3.976	0.461	208.493	9.542
126808	3.973	0.46	208.201	9.536
126909	3.971	0.461	208.639	9.53
127009	3.969	0.461	208.639	9.527
127109	3.967	0.461	208.639	9.522
127209	3.966	0.462	208.785	9.517
127310	3.963	0.461	208.347	9.512
127410	3.961	0.461	208.347	9.506
127511	3.96	0.462	208.785	9.503
127611	3.957	0.461	208.493	9.497
127712	3.955	0.46	208.201	9.492
127812	3.952	0.46	207.909	9.485
127913	3.949	0.46	208.055	9.478
128014	3.947	0.459	207.764	9.473
128115	3.945	0.458	207.326	9.467
128216	3.943	0.458	207.326	9.462
128316	3.94	0.458	207.18	9.456
128417	3.938	0.457	206.742	9.451
128517	3.936	0.458	207.034	9.445
128617	3.933	0.457	206.888	9.439
128718	3.93	0.457	206.742	9.433
128819	3.929	0.457	206.596	9.43
128920	3.926	0.457	206.742	9.423
129020	3.925	0.458	207.034	9.42
129121	3.924	0.457	206.596	9.417
129222	3.921	0.455	206.013	9.411
129322	3.918	0.457	206.888	9.403
129423	3.916	0.457	206.596	9.399
129523	3.913	0.457	206.888	9.392
129624	3.911	0.457	206.596	9.386
129725	3.908	0.458	207.034	9.379
129825	3.907	0.458	207.18	9.376
129925	3.905	0.458	207.034	9.371
130026	3.903	0.457	206.742	9.368
130126	3.9	0.456	206.451	9.361
130226	3.898	0.457	206.742	9.355
130327	3.896	0.458	207.034	9.349
130427	3.894	0.457	206.888	9.346
130528	3.891	0.457	206.596	9.338
130628	3.888	0.457	206.888	9.332
130728	3.887	0.457	206.742	9.329
130829	3.884	0.457	206.596	9.322
130929	3.882	0.458	207.034	9.317
131030	3.881	0.457	206.888	9.314
131130	3.877	0.458	207.034	9.306
131231	3.876	0.457	206.742	9.303
131331	3.873	0.458	207.034	9.295
131431	3.871	0.458	207.034	9.291
131532	3.87	0.458	207.034	9.287
131633	3.867	0.458	207.18	9.28
131734	3.865	0.458	207.18	9.275
131834	3.863	0.458	207.326	9.272
131935	3.862	0.458	207.18	9.268
132036	3.86	0.458	207.18	9.263
132136	3.858	0.459	207.618	9.259
132236	3.857	0.458	207.326	9.256
132336	3.855	0.458	207.034	9.251
132436	3.854	0.457	206.888	9.249
132536	3.85	0.459	207.472	9.241
132636	3.847	0.459	207.764	9.234
132736	3.847	0.458	207.326	9.232
132837	3.844	0.459	207.472	9.225
132938	3.842	0.459	207.472	9.221
133038	3.839	0.46	207.909	9.214
133138	3.837	0.459	207.764	9.21
133238	3.835	0.459	207.764	9.204
133339	3.834	0.458	207.18	9.202
133439	3.831	0.46	207.909	9.195
133539	3.83	0.459	207.618	9.191
133640	3.827	0.459	207.618	9.186
133741	3.826	0.459	207.618	9.181
133841	3.823	0.459	207.618	9.174
133942	3.821	0.459	207.618	9.17
134042	3.818	0.46	207.909	9.163
134142	3.816	0.46	207.909	9.158
134243	3.813	0.459	207.764	9.152
134343	3.812	0.461	208.347	9.149
134444	3.81	0.46	207.909	9.144
134544	3.808	0.46	207.909	9.14
134644	3.806	0.46	207.909	9.135
134745	3.802	0.46	207.909	9.126
134845	3.801	0.46	207.909	9.123
134945	3.8	0.46	208.055	9.119
135046	3.797	0.46	208.201	9.112
135147	3.796	0.459	207.618	9.109
135247	3.792	0.459	207.618	9.102
135347	3.791	0.459	207.764	9.098
135447	3.788	0.459	207.472	9.092
135548	3.787	0.46	207.909	9.089
135649	3.785	0.46	208.055	9.083
135750	3.782	0.46	207.909	9.077
135851	3.779	0.46	208.055	9.069
135952	3.777	0.46	208.055	9.065
136053	3.774	0.459	207.472	9.058
136153	3.772	0.459	207.618	9.052
136254	3.77	0.459	207.618	9.047
136355	3.768	0.458	207.034	9.044
136456	3.766	0.458	207.326	9.037
136556	3.764	0.458	207.034	9.034
136657	3.761	0.458	207.034	9.027
136757	3.758	0.458	207.034	9.02
136857	3.757	0.456	206.451	9.016
136957	3.755	0.456	206.305	9.011
137057	3.752	0.456	206.451	9.004
137157	3.749	0.456	206.305	8.997
137257	3.747	0.456	206.451	8.993
137357	3.746	0.455	205.867	8.989
137458	3.743	0.455	205.867	8.984
137558	3.742	0.455	206.013	8.981
137659	3.74	0.455	205.721	8.975
137759	3.737	0.454	205.429	8.969
137859	3.735	0.455	205.721	8.964
137960	3.733	0.454	205.575	8.958
138061	3.731	0.453	204.846	8.955
138162	3.729	0.454	205.283	8.949
138263	3.726	0.453	204.7	8.943
138363	3.726	0.453	204.992	8.942
138464	3.722	0.453	204.7	8.933
138564	3.719	0.453	204.846	8.927
138665	3.717	0.453	204.846	8.921
138766	3.715	0.453	204.7	8.915
138867	3.712	0.453	205.138	8.908
138967	3.71	0.452	204.554	8.905
139067	3.709	0.452	204.408	8.901
139167	3.706	0.452	204.262	8.894
139268	3.705	0.452	204.408	8.891
139369	3.702	0.452	204.408	8.884
139469	3.7	0.452	204.262	8.88
139570	3.698	0.451	203.825	8.876
139670	3.696	0.452	204.408	8.871
139771	3.695	0.451	203.825	8.867
139871	3.692	0.45	203.679	8.861
139972	3.69	0.448	202.658	8.856
140072	3.687	0.447	202.22	8.849
140173	3.685	0.447	202.22	8.845
140274	3.682	0.445	201.49	8.838
140374	3.68	0.446	201.782	8.833
140474	3.678	0.445	201.345	8.827
140575	3.675	0.445	201.199	8.82
140675	3.673	0.444	200.907	8.814
140776	3.672	0.444	200.907	8.813
140877	3.669	0.444	200.761	8.804
140978	3.667	0.443	200.615	8.801
141078	3.666	0.444	200.907	8.797
141178	3.663	0.443	200.615	8.791
141278	3.66	0.443	200.615	8.785
141379	3.659	0.443	200.323	8.781
141480	3.657	0.442	199.886	8.777
141580	3.655	0.442	199.886	8.773
141681	3.654	0.441	199.448	8.769
141781	3.65	0.443	200.323	8.761
141882	3.649	0.443	200.177	8.757
141982	3.647	0.443	200.469	8.753
142083	3.645	0.443	200.177	8.748
142184	3.643	0.441	199.302	8.744
142284	3.641	0.442	199.886	8.739
142384	3.64	0.442	200.032	8.736
142485	3.637	0.443	200.177	8.729
142585	3.636	0.442	200.032	8.725
142685	3.634	0.443	200.177	8.721
142786	3.63	0.442	199.886	8.713
142886	3.628	0.442	199.74	8.707
142987	3.625	0.441	199.594	8.701
143087	3.624	0.441	199.594	8.698
143187	3.622	0.442	199.886	8.692
143287	3.62	0.442	200.032	8.688
143387	3.619	0.442	199.74	8.686
143488	3.616	0.44	199.156	8.679
143588	3.614	0.443	200.469	8.674
143689	3.612	0.442	199.74	8.668
143790	3.61	0.442	199.886	8.664
143891	3.607	0.443	200.177	8.657
143991	3.607	0.442	200.032	8.656
144091	3.605	0.442	199.886	8.652
144191	3.602	0.441	199.594	8.646
144291	3.6	0.44	198.864	8.641
144392	3.597	0.435	196.968	8.633
144492	3.595	0.434	196.384	8.627
144592	3.593	0.433	195.655	8.624
144693	3.59	0.432	195.363	8.617
144793	3.589	0.432	195.217	8.614
144894	3.587	0.431	195.071	8.609
144995	3.585	0.432	195.363	8.603
145096	3.582	0.432	195.217	8.597
145196	3.581	0.433	195.655	8.594
145296	3.578	0.431	195.071	8.588
145397	3.577	0.43	194.634	8.584
145498	3.574	0.431	194.926	8.577
145599	3.572	0.432	195.217	8.572
145700	3.569	0.431	195.071	8.567
145800	3.569	0.431	194.926	8.565
145901	3.566	0.429	194.05	8.558
146002	3.563	0.43	194.634	8.552
146103	3.561	0.429	193.904	8.547
146203	3.559	0.429	194.05	8.542
146304	3.558	0.429	193.904	8.539
146405	3.555	0.427	193.175	8.533
146506	3.553	0.427	193.321	8.527
146606	3.551	0.426	192.883	8.523
146707	3.549	0.427	193.029	8.517
146807	3.547	0.426	192.737	8.513
146907	3.545	0.423	191.57	8.508
147007	3.543	0.425	192.445	8.503
147107	3.541	0.426	192.883	8.498
147208	3.539	0.425	192.445	8.493
147308	3.539	0.426	192.591	8.492
147409	3.535	0.425	192.3	8.485
147510	3.533	0.424	191.862	8.48
147611	3.531	0.424	191.716	8.474
147712	3.53	0.425	192.154	8.471
147812	3.527	0.423	191.57	8.465
147913	3.526	0.423	191.278	8.462
148013	3.524	0.423	191.132	8.458
148114	3.522	0.423	191.132	8.453
148214	3.521	0.423	191.132	8.451
148314	3.518	0.42	190.111	8.442
148414	3.516	0.422	190.841	8.438
148515	3.514	0.423	191.132	8.433
148615	3.512	0.421	190.403	8.43
148716	3.51	0.42	190.111	8.424
148817	3.509	0.42	190.111	8.421
148917	3.506	0.421	190.257	8.414
149018	3.504	0.42	190.111	8.41
149118	3.503	0.42	189.965	8.407
149218	3.5	0.419	189.528	8.401
149318	3.498	0.418	189.09	8.394
149419	3.495	0.418	189.236	8.389
149520	3.494	0.418	189.09	8.385
149620	3.491	0.418	189.236	8.379
149720	3.489	0.416	188.361	8.374
149820	3.488	0.417	188.652	8.37
149920	3.486	0.417	188.652	8.366
150020	3.484	0.417	188.798	8.362
150121	3.482	0.417	188.798	8.356
150221	3.48	0.417	188.652	8.352
150321	3.479	0.416	188.215	8.349
150421	3.476	0.417	188.798	8.342
150522	3.475	0.418	188.944	8.339
150622	3.472	0.417	188.652	8.332
150722	3.469	0.415	187.923	8.326
150822	3.467	0.417	188.506	8.321
150922	3.466	0.416	188.069	8.318
151022	3.465	0.415	187.631	8.315
151122	3.463	0.416	188.069	8.311
151222	3.461	0.416	188.069	8.306
151323	3.46	0.413	187.048	8.303
151423	3.457	0.414	187.485	8.297
151524	3.455	0.414	187.194	8.293
151624	3.453	0.413	186.756	8.287
151725	3.45	0.413	186.61	8.281
151825	3.449	0.411	185.881	8.277
151926	3.447	0.412	186.318	8.273
152026	3.445	0.412	186.464	8.267
152126	3.442	0.411	185.735	8.262
152226	3.44	0.41	185.443	8.256
152326	3.439	0.41	185.443	8.254
152426	3.437	0.409	185.151	8.249
152526	3.435	0.406	183.838	8.244
152626	3.433	0.408	184.422	8.239
152726	3.43	0.407	184.276	8.232
152826	3.429	0.407	183.984	8.229
152927	3.427	0.406	183.692	8.225
153027	3.425	0.406	183.692	8.219
153128	3.422	0.406	183.546	8.214
153229	3.421	0.405	183.255	8.209
153329	3.419	0.406	183.692	8.205
153430	3.417	0.405	183.109	8.201
153530	3.415	0.405	183.255	8.195
153631	3.412	0.405	183.4	8.19
153731	3.411	0.403	182.379	8.186
153832	3.408	0.403	182.525	8.18
153932	3.406	0.405	183.109	8.175
154033	3.404	0.403	182.233	8.17
154133	3.403	0.403	182.525	8.167
154233	3.401	0.402	181.796	8.163
154334	3.399	0.402	181.796	8.158
154435	3.397	0.402	181.796	8.152
154536	3.394	0.402	181.65	8.146
154637	3.393	0.4	181.066	8.143
154737	3.391	0.401	181.358	8.138
154837	3.389	0.399	180.483	8.133
154938	3.386	0.4	181.066	8.127
155038	3.384	0.4	181.066	8.123
155139	3.382	0.4	181.066	8.118
155239	3.381	0.4	180.774	8.114
155339	3.378	0.399	180.337	8.108
155439	3.377	0.399	180.629	8.105
155539	3.374	0.399	180.483	8.097
155639	3.372	0.399	180.629	8.092
155740	3.37	0.399	180.337	8.088
155841	3.368	0.397	179.753	8.084
155941	3.367	0.398	179.899	8.081
156041	3.365	0.398	179.899	8.077
156141	3.362	0.397	179.753	8.07
156242	3.36	0.398	179.899	8.064
156342	3.359	0.396	179.316	8.062
156443	3.357	0.396	179.316	8.057
156543	3.354	0.395	178.878	8.051
156643	3.352	0.397	179.462	8.045
156743	3.35	0.396	179.024	8.04
156843	3.348	0.396	179.024	8.036
156945	3.345	0.395	178.878	8.027
157046	3.345	0.394	178.44	8.027
157147	3.341	0.394	178.294	8.02
157247	3.34	0.394	178.149	8.016
157347	3.337	0.393	178.003	8.009
157447	3.335	0.393	177.565	8.004
157547	3.333	0.392	177.419	8
157648	3.332	0.393	177.711	7.997
157748	3.33	0.392	177.273	7.991
157849	3.327	0.391	176.836	7.984
157949	3.325	0.391	176.836	7.98
158050	3.323	0.39	176.544	7.976
158150	3.321	0.39	176.398	7.969
158251	3.32	0.39	176.398	7.968
158352	3.317	0.39	176.544	7.962
158453	3.315	0.39	176.252	7.956
158553	3.313	0.389	175.814	7.952
158654	3.311	0.389	176.106	7.948
158754	3.309	0.389	175.96	7.941
158854	3.308	0.388	175.377	7.94
158954	3.306	0.389	175.814	7.934
159055	3.304	0.388	175.523	7.93
159155	3.302	0.386	174.647	7.924
159256	3.299	0.386	174.647	7.918
159356	3.297	0.387	174.939	7.914
159456	3.294	0.386	174.793	7.905
159557	3.292	0.386	174.501	7.902
159657	3.291	0.385	174.21	7.899
159758	3.289	0.385	174.064	7.894
159858	3.287	0.385	174.064	7.889
159959	3.285	0.385	174.21	7.885
160060	3.282	0.385	174.064	7.877
160161	3.28	0.384	173.918	7.873
160262	3.279	0.384	173.918	7.869
160363	3.275	0.385	174.064	7.861
160463	3.275	0.384	173.626	7.859
160563	3.273	0.383	173.042	7.855
160663	3.271	0.383	173.334	7.849
160764	3.269	0.383	173.334	7.845
160864	3.267	0.383	173.334	7.84
160964	3.264	0.382	172.897	7.835
161065	3.263	0.383	173.042	7.831
161165	3.261	0.383	173.188	7.825
161265	3.259	0.383	173.188	7.821
161366	3.256	0.381	172.459	7.814
161467	3.254	0.382	172.605	7.811
161567	3.252	0.382	172.605	7.806
161668	3.25	0.381	172.313	7.8
161768	3.248	0.38	172.021	7.794
161869	3.245	0.381	172.313	7.789
161969	3.244	0.381	172.313	7.786
162069	3.242	0.38	172.021	7.781
162169	3.239	0.38	171.875	7.774
162269	3.238	0.38	172.021	7.77
162370	3.236	0.38	172.021	7.767
162470	3.234	0.38	172.021	7.763
162570	3.232	0.379	171.438	7.757
162670	3.231	0.38	171.729	7.753
162770	3.229	0.38	171.875	7.749
162870	3.227	0.379	171.438	7.744
162971	3.225	0.379	171.438	7.74
163071	3.223	0.379	171.438	7.736
163172	3.222	0.379	171.438	7.732
163272	3.218	0.379	171.292	7.723
163372	3.217	0.378	171	7.72
163473	3.215	0.379	171.438	7.716
163573	3.213	0.378	171.146	7.712
163674	3.211	0.379	171.438	7.707
163775	3.209	0.378	171	7.702
163876	3.208	0.378	170.854	7.699
163977	3.205	0.378	171	7.693
164077	3.203	0.377	170.708	7.688
164177	3.201	0.378	170.854	7.682
164278	3.199	0.377	170.708	7.678
164379	3.196	0.377	170.417	7.671
164480	3.195	0.376	170.271	7.669
164581	3.192	0.376	170.125	7.661
164681	3.191	0.375	169.833	7.657
164781	3.188	0.375	169.687	7.651
164881	3.186	0.374	169.395	7.647
164981	3.184	0.374	168.958	7.641
165081	3.181	0.375	169.687	7.635
165181	3.18	0.374	169.395	7.631
165281	3.177	0.375	169.541	7.626
165382	3.175	0.375	169.541	7.621
165482	3.172	0.374	169.104	7.613
165582	3.171	0.373	168.52	7.609
165682	3.169	0.374	169.249	7.605
165783	3.167	0.373	168.666	7.6
165883	3.165	0.372	168.228	7.595
165984	3.163	0.372	168.082	7.591
166084	3.16	0.372	168.082	7.585
166184	3.158	0.372	168.082	7.58
166284	3.156	0.372	168.082	7.575
166385	3.153	0.371	167.645	7.568
166486	3.153	0.37	167.499	7.566
166587	3.15	0.369	167.061	7.56
166687	3.148	0.37	167.207	7.555
166787	3.147	0.369	166.769	7.552
166887	3.145	0.368	166.478	7.548
166988	3.143	0.368	166.623	7.542
167088	3.141	0.369	166.769	7.537
167189	3.138	0.368	166.478	7.53
167290	3.136	0.368	166.332	7.527
167390	3.134	0.368	166.623	7.521
167490	3.133	0.369	166.769	7.519
167590	3.13	0.367	166.186	7.512
167690	3.128	0.368	166.332	7.507
167791	3.126	0.368	166.332	7.503
167891	3.125	0.368	166.332	7.499
167992	3.123	0.368	166.478	7.495
168092	3.121	0.367	166.04	7.49
168192	3.118	0.367	165.894	7.484
168292	3.116	0.366	165.748	7.479
168393	3.114	0.367	165.894	7.473
168493	3.113	0.366	165.602	7.47
168594	3.111	0.366	165.602	7.466
168694	3.109	0.367	166.04	7.461
168794	3.106	0.367	166.186	7.454
168894	3.104	0.366	165.602	7.451
168995	3.102	0.367	166.04	7.445
169095	3.101	0.367	165.894	7.443
169195	3.098	0.366	165.602	7.436
169295	3.096	0.366	165.602	7.431
169395	3.094	0.366	165.748	7.426
169496	3.092	0.366	165.456	7.42
169597	3.09	0.365	165.165	7.416
169698	3.087	0.365	165.165	7.409
169799	3.085	0.366	165.456	7.403
169900	3.082	0.365	165.31	7.397
170000	3.08	0.365	165.31	7.392
170100	3.079	0.364	164.727	7.39
170200	3.077	0.364	164.727	7.384
170300	3.074	0.364	164.435	7.379
170400	3.073	0.364	164.581	7.374
170500	3.071	0.363	164.143	7.371
170600	3.069	0.363	164.289	7.366
170701	3.067	0.363	164.143	7.36
170801	3.064	0.363	164.143	7.355
170901	3.062	0.363	164.289	7.348
171002	3.06	0.363	163.997	7.344
171102	3.058	0.363	163.997	7.338
171203	3.056	0.362	163.852	7.335
171304	3.054	0.363	164.143	7.33
171405	3.052	0.362	163.706	7.325
171505	3.05	0.362	163.56	7.32
171605	3.048	0.362	163.56	7.316
171706	3.045	0.361	163.122	7.308
171807	3.044	0.362	163.56	7.306
171907	3.043	0.361	163.122	7.302
172008	3.04	0.361	163.414	7.297
172108	3.038	0.362	163.706	7.291
172208	3.035	0.361	163.268	7.285
172309	3.033	0.362	163.706	7.279
172409	3.03	0.36	162.83	7.273
172509	3.029	0.36	162.83	7.269
172609	3.027	0.359	162.539	7.264
172709	3.024	0.36	162.976	7.258
172809	3.022	0.359	162.539	7.253
172909	3.02	0.358	162.101	7.249
173009	3.019	0.359	162.539	7.245
173109	3.016	0.359	162.247	7.238
173210	3.014	0.359	162.247	7.233
173310	3.012	0.357	161.517	7.229
173410	3.01	0.356	161.08	7.224
173510	3.008	0.357	161.517	7.22
173611	3.006	0.357	161.663	7.215
173712	3.004	0.356	161.226	7.209
173812	3.002	0.356	161.08	7.204
173912	3	0.355	160.788	7.199
174012	2.997	0.355	160.642	7.193
174113	2.994	0.354	160.204	7.187
174215	2.993	0.353	159.767	7.182
174315	2.99	0.353	159.621	7.177
174416	2.988	0.352	159.329	7.172
174516	2.986	0.353	159.475	7.167
174616	2.985	0.352	159.183	7.164
174717	2.983	0.353	159.475	7.158
174817	2.981	0.352	159.329	7.154
174918	2.979	0.352	159.329	7.149
175018	2.977	0.351	158.891	7.144
175119	2.974	0.352	159.183	7.139
175221	2.973	0.352	159.329	7.134
175322	2.971	0.352	159.183	7.131
175422	2.969	0.352	159.037	7.126
175523	2.966	0.351	158.891	7.119
175624	2.964	0.352	159.037	7.114
175724	2.964	0.35	158.454	7.112
175824	2.962	0.352	159.037	7.109
175924	2.96	0.351	158.891	7.104
176024	2.958	0.35	158.454	7.1
176125	2.956	0.351	158.6	7.095
176225	2.955	0.351	158.746	7.092
176325	2.952	0.35	158.308	7.085
176426	2.95	0.35	158.308	7.08
176526	2.947	0.35	158.308	7.074
176626	2.945	0.349	158.016	7.068
176727	2.943	0.349	157.87	7.064
176828	2.942	0.348	157.287	7.06
176929	2.939	0.349	157.724	7.054
177030	2.937	0.348	157.433	7.05
177130	2.936	0.347	157.141	7.046
177230	2.934	0.348	157.287	7.041
177330	2.931	0.348	157.433	7.035
177430	2.928	0.347	157.141	7.027
177531	2.927	0.347	157.141	7.024
177631	2.924	0.347	156.849	7.018
177731	2.922	0.347	156.849	7.012
177831	2.92	0.347	156.849	7.007
177932	2.918	0.348	157.433	7.003
178032	2.916	0.349	157.724	6.999
178133	2.914	0.347	157.141	6.995
178233	2.913	0.347	157.141	6.991
178334	2.91	0.348	157.433	6.984
178434	2.908	0.348	157.287	6.98
178535	2.905	0.348	157.578	6.972
178635	2.903	0.348	157.433	6.968
178736	2.901	0.348	157.578	6.963
178836	2.9	0.348	157.287	6.961
178937	2.898	0.348	157.433	6.955
179038	2.896	0.347	157.141	6.95
179138	2.893	0.346	156.703	6.944
179239	2.891	0.347	156.995	6.939
179340	2.888	0.347	156.995	6.931
179441	2.886	0.346	156.703	6.927
179541	2.885	0.345	156.265	6.924
179641	2.884	0.345	156.12	6.92
179742	2.882	0.345	156.12	6.916
179842	2.879	0.344	155.828	6.91
179943	2.877	0.344	155.39	6.905
180044	2.874	0.345	155.974	6.898
180144	2.872	0.344	155.536	6.893
180245	2.87	0.343	155.098	6.889
180345	2.867	0.343	155.244	6.882
180445	2.865	0.343	155.098	6.876
180545	2.863	0.343	155.098	6.87
180645	2.861	0.343	155.244	6.866
180745	2.859	0.343	154.952	6.862
180845	2.857	0.342	154.661	6.858
180946	2.855	0.342	154.515	6.852
181046	2.853	0.342	154.515	6.848
181147	2.852	0.341	154.223	6.845
181248	2.849	0.341	154.223	6.838
181348	2.847	0.341	154.223	6.833
181448	2.845	0.34	153.785	6.828
181549	2.842	0.34	153.64	6.821
181651	2.84	0.34	153.931	6.816
181751	2.838	0.34	153.785	6.811
181851	2.836	0.339	153.202	6.806
181951	2.834	0.34	153.785	6.801
182051	2.831	0.34	153.931	6.794
182151	2.829	0.34	153.785	6.79
182251	2.828	0.339	153.348	6.788
182351	2.826	0.339	153.348	6.783
182452	2.825	0.34	153.931	6.779
182552	2.822	0.339	153.348	6.773
182652	2.821	0.339	153.348	6.77
182753	2.819	0.338	153.056	6.765
182854	2.816	0.34	153.64	6.759
182955	2.815	0.338	152.91	6.755
183056	2.813	0.339	153.348	6.75
183156	2.809	0.339	153.202	6.742
183256	2.809	0.338	153.056	6.741
183356	2.806	0.338	153.056	6.735
183456	2.805	0.338	153.056	6.731
183557	2.803	0.338	153.056	6.726
183657	2.8	0.337	152.618	6.721
183757	2.798	0.336	152.181	6.715
183858	2.796	0.336	152.035	6.712
183958	2.795	0.334	151.159	6.708
184059	2.792	0.334	151.305	6.701
184159	2.79	0.334	151.159	6.697
184259	2.788	0.334	151.159	6.691
184359	2.786	0.334	151.014	6.687
184459	2.784	0.334	151.305	6.682
184559	2.782	0.334	151.305	6.676
184660	2.78	0.334	151.305	6.672
184761	2.779	0.334	151.305	6.669
184861	2.776	0.334	151.014	6.664
184961	2.775	0.334	150.868	6.66
185063	2.773	0.333	150.576	6.654
185163	2.771	0.333	150.722	6.65
185264	2.769	0.333	150.43	6.646
185365	2.767	0.333	150.722	6.641
185465	2.765	0.333	150.576	6.637
185566	2.763	0.332	150.284	6.63
185666	2.76	0.331	149.701	6.624
185766	2.758	0.332	150.138	6.62
185867	2.756	0.332	150.284	6.616
185968	2.754	0.332	150.138	6.61
186068	2.752	0.331	149.846	6.605
186168	2.751	0.331	149.555	6.602
186269	2.748	0.329	148.825	6.596
186370	2.746	0.33	149.117	6.59
186470	2.745	0.33	149.409	6.588
186571	2.742	0.33	149.409	6.58
186671	2.739	0.33	149.117	6.575
186771	2.737	0.329	148.825	6.568
186873	2.735	0.33	149.117	6.564
186973	2.734	0.329	148.679	6.561
187074	2.73	0.329	148.679	6.553
187174	2.729	0.328	148.533	6.551
187275	2.727	0.328	148.388	6.546
187375	2.725	0.328	148.388	6.54
187476	2.723	0.327	147.804	6.534
187577	2.72	0.328	148.242	6.529
187677	2.719	0.327	148.096	6.525
187778	2.716	0.328	148.242	6.519
187879	2.714	0.327	147.95	6.513
187980	2.712	0.326	147.366	6.509
188081	2.71	0.327	147.804	6.503
188181	2.709	0.326	147.512	6.501
188282	2.706	0.326	147.512	6.495
188382	2.704	0.326	147.366	6.489
188482	2.703	0.326	147.512	6.487
188582	2.699	0.326	147.366	6.479
188683	2.697	0.326	147.512	6.473
188783	2.696	0.325	147.22	6.469
188883	2.693	0.325	147.075	6.464
188983	2.69	0.325	147.22	6.456
189084	2.689	0.325	146.929	6.453
189185	2.687	0.324	146.637	6.45
189285	2.686	0.324	146.637	6.445
189385	2.684	0.324	146.783	6.441
189486	2.681	0.324	146.491	6.435
189586	2.68	0.324	146.491	6.432
189687	2.677	0.324	146.491	6.426
189788	2.676	0.323	146.199	6.422
189889	2.673	0.323	146.053	6.416
189989	2.671	0.322	145.762	6.41
190089	2.668	0.321	145.324	6.403
190189	2.666	0.322	145.47	6.399
190289	2.664	0.321	145.324	6.394
190389	2.663	0.322	145.47	6.39
190489	2.661	0.321	145.324	6.387
190590	2.659	0.32	144.74	6.382
190691	2.656	0.32	144.886	6.375
190792	2.654	0.32	144.886	6.369
190892	2.652	0.32	144.595	6.364
190992	2.65	0.32	144.595	6.361
191092	2.648	0.32	144.595	6.355
191192	2.647	0.319	144.449	6.353
191293	2.645	0.319	144.157	6.347
191393	2.642	0.318	143.865	6.342
191493	2.64	0.319	144.303	6.335
191595	2.637	0.318	143.719	6.329
191695	2.635	0.318	143.865	6.324
191795	2.634	0.319	144.303	6.321
191896	2.632	0.317	143.427	6.316
191996	2.629	0.317	143.282	6.309
192096	2.627	0.317	143.427	6.305
192197	2.625	0.317	143.427	6.301
192298	2.623	0.317	143.573	6.296
192398	2.622	0.317	143.427	6.293
192498	2.619	0.317	143.573	6.285
192598	2.617	0.316	143.136	6.28
192699	2.614	0.316	143.136	6.274
192799	2.611	0.316	142.99	6.267
192899	2.61	0.316	142.844	6.264
193000	2.607	0.316	142.844	6.257
193100	2.606	0.316	143.136	6.253
193201	2.603	0.315	142.698	6.248
193301	2.602	0.316	142.99	6.244
193401	2.599	0.316	142.99	6.238
193501	2.598	0.315	142.698	6.235
193603	2.596	0.316	142.99	6.231
193703	2.594	0.316	142.844	6.225
193803	2.592	0.316	143.136	6.222
193903	2.59	0.316	142.844	6.217
194003	2.589	0.316	142.99	6.214
194103	2.586	0.315	142.552	6.206
194203	2.584	0.316	142.844	6.202
194303	2.582	0.315	142.698	6.198
194404	2.58	0.316	142.844	6.193
194504	2.577	0.315	142.698	6.186
194605	2.577	0.315	142.698	6.184
194706	2.575	0.314	142.26	6.18
194806	2.572	0.314	142.26	6.174
194907	2.571	0.315	142.406	6.17
195008	2.567	0.314	141.969	6.162
195108	2.566	0.314	142.26	6.157
195208	2.563	0.314	142.114	6.152
195309	2.561	0.313	141.677	6.146
195409	2.56	0.313	141.677	6.144
195510	2.558	0.314	141.969	6.14
195611	2.556	0.313	141.677	6.133
195712	2.553	0.314	142.114	6.127
195812	2.551	0.313	141.677	6.122
195913	2.549	0.313	141.531	6.119
196013	2.547	0.313	141.385	6.114
196113	2.546	0.312	141.239	6.109
196214	2.544	0.313	141.385	6.105
196315	2.542	0.311	140.801	6.1
196416	2.54	0.311	140.656	6.096
196516	2.538	0.311	140.801	6.092
196616	2.535	0.311	140.656	6.083
196717	2.533	0.312	141.093	6.08
196818	2.531	0.311	140.51	6.074
196918	2.529	0.311	140.51	6.069
197019	2.527	0.311	140.51	6.064
197119	2.525	0.31	140.218	6.06
197219	2.522	0.31	140.218	6.053
197321	2.52	0.311	140.51	6.049
197421	2.519	0.31	140.364	6.045
197521	2.517	0.31	140.218	6.04
197621	2.514	0.309	139.926	6.034
197722	2.511	0.31	140.218	6.027
197822	2.509	0.31	140.072	6.022
197922	2.508	0.309	139.634	6.019
198022	2.506	0.309	139.634	6.013
198122	2.504	0.308	139.343	6.009
198222	2.502	0.308	139.488	6.005
198322	2.5	0.307	138.905	5.999
198422	2.498	0.306	138.613	5.995
198522	2.496	0.306	138.321	5.989
198623	2.494	0.306	138.321	5.985
198724	2.49	0.305	138.175	5.976
198824	2.489	0.304	137.738	5.974
198924	2.487	0.304	137.738	5.969
199025	2.484	0.304	137.738	5.962
199126	2.482	0.304	137.446	5.958
199226	2.48	0.304	137.446	5.952
199326	2.478	0.304	137.3	5.948
199427	2.477	0.303	137.008	5.944
199527	2.474	0.304	137.3	5.938
199627	2.472	0.304	137.446	5.932
199728	2.47	0.303	137.154	5.928
199829	2.468	0.303	136.863	5.922
199929	2.465	0.303	137.008	5.916
200030	2.463	0.304	137.446	5.911
200130	2.461	0.303	137.008	5.906
200230	2.459	0.303	136.863	5.903
200330	2.457	0.304	137.446	5.896
200431	2.456	0.304	137.592	5.893
200532	2.453	0.303	137.154	5.886
200632	2.451	0.302	136.571	5.883
200732	2.449	0.303	136.863	5.877
200833	2.447	0.302	136.425	5.872
200934	2.444	0.301	136.133	5.866
201035	2.441	0.302	136.717	5.859
201135	2.439	0.303	136.863	5.854
201235	2.437	0.302	136.425	5.849
201335	2.435	0.303	137.008	5.845
201435	2.432	0.303	137.008	5.838
201535	2.431	0.302	136.717	5.834
201636	2.429	0.303	137.008	5.83
201737	2.426	0.304	137.3	5.822
201838	2.425	0.302	136.717	5.819
201939	2.422	0.303	136.863	5.814
202039	2.421	0.303	136.863	5.811
202140	2.42	0.303	137.008	5.808
202240	2.419	0.302	136.425	5.806
202340	2.416	0.302	136.717	5.799
202440	2.416	0.303	136.863	5.797
202540	2.413	0.302	136.571	5.791
202640	2.411	0.303	137.008	5.786
202740	2.409	0.303	136.863	5.781
202841	2.407	0.302	136.717	5.776
202942	2.405	0.302	136.717	5.773
203043	2.403	0.302	136.717	5.767
203143	2.401	0.302	136.571	5.762
203244	2.399	0.301	136.279	5.757
203345	2.398	0.301	136.279	5.755
203446	2.394	0.3	135.695	5.746
203547	2.393	0.302	136.571	5.742
203648	2.391	0.303	136.863	5.739
203748	2.388	0.302	136.571	5.731
203849	2.386	0.301	136.279	5.725
203949	2.383	0.301	136.279	5.719
204049	2.381	0.301	136.133	5.715
204150	2.38	0.302	136.571	5.712
204251	2.378	0.301	136.133	5.708
204351	2.376	0.302	136.425	5.702
204451	2.374	0.3	135.55	5.697
204551	2.372	0.302	136.571	5.694
204652	2.37	0.302	136.571	5.688
[truncated: 3,960 more rows]

## Sheet: nitinol&screw1
Time [msec]	Potentiometer [V]	Force sensor [V]	Pull-out force [N]	Pull-out distance [mm]
19652	5.012	0.016	7.023	12.028
19752	5.012	0.02	9.066	12.029
19852	5.013	0.02	8.92	12.03
19952	5.012	0.019	8.628	12.03
20053	5.011	0.02	9.211	12.027
20153	5.011	0.02	9.066	12.027
20253	5.011	0.02	8.92	12.027
20354	5.013	0.02	8.92	12.03
20455	5.011	0.019	8.628	12.026
20555	5.012	0.019	8.774	12.028
20655	5.012	0.019	8.774	12.028
20755	5.011	0.02	9.211	12.027
20855	5.011	0.019	8.774	12.027
20955	5.011	0.02	9.066	12.027
21055	5.012	0.019	8.774	12.029
21155	5.012	0.02	8.92	12.028
21255	5.012	0.02	8.92	12.03
21355	5.012	0.019	8.774	12.028
21455	5.012	0.019	8.774	12.03
21555	5.012	0.019	8.628	12.028
21656	5.013	0.019	8.628	12.03
21757	5.012	0.02	9.211	12.028
21858	5.011	0.02	9.066	12.027
21958	5.012	0.019	8.628	12.028
22058	5.012	0.019	8.628	12.03
22158	5.012	0.019	8.628	12.03
22259	5.012	0.021	9.357	12.028
22359	5.011	0.02	9.066	12.027
22459	5.012	0.02	8.92	12.028
22559	5.012	0.019	8.774	12.028
22660	5.013	0.019	8.774	12.03
22760	5.011	0.02	8.92	12.027
22860	5.011	0.02	8.92	12.027
22961	5.012	0.02	8.92	12.029
23062	5.012	0.02	8.92	12.03
23162	5.011	0.02	8.92	12.027
23262	5.012	0.019	8.774	12.029
23362	5.011	0.02	8.92	12.027
23462	5.011	0.019	8.774	12.027
23562	5.012	0.019	8.482	12.029
23662	5.011	0.02	8.92	12.027
23762	5.012	0.02	8.92	12.03
23862	5.012	0.02	8.92	12.029
23962	5.012	0.019	8.774	12.03
24062	5.011	0.019	8.628	12.027
24163	5.012	0.019	8.628	12.03
24263	5.012	0.02	8.92	12.03
24363	5.011	0.02	8.92	12.027
24464	5.012	0.02	9.066	12.03
24564	5.012	0.02	9.211	12.028
24665	5.012	0.02	9.211	12.029
24765	5.012	0.02	8.92	12.03
24865	5.013	0.019	8.628	12.03
24966	5.012	0.019	8.774	12.029
25066	5.012	0.019	8.628	12.028
25166	5.011	0.021	9.503	12.027
25267	5.011	0.019	8.774	12.027
25367	5.012	0.02	8.92	12.029
25467	5.013	0.02	8.92	12.03
25568	5.012	0.019	8.774	12.029
25668	5.011	0.02	8.92	12.027
25768	5.011	0.02	8.92	12.027
25868	5.012	0.02	8.92	12.028
25969	5.011	0.019	8.774	12.027
26069	5.012	0.019	8.482	12.029
26169	5.012	0.021	9.357	12.029
26269	5.011	0.019	8.774	12.027
26369	5.013	0.019	8.774	12.03
26469	5.011	0.019	8.774	12.027
26569	5.011	0.019	8.774	12.027
26669	5.011	0.019	8.774	12.027
26769	5.011	0.02	9.066	12.027
26869	5.012	0.02	8.92	12.028
26969	5.011	0.02	9.066	12.027
27069	5.012	0.02	8.92	12.028
27169	5.012	0.019	8.774	12.029
27269	5.011	0.02	9.211	12.027
27370	5.011	0.02	9.211	12.027
27471	5.011	0.02	8.92	12.027
27571	5.012	0.02	8.92	12.028
27672	5.011	0.019	8.628	12.027
27772	5.012	0.02	9.066	12.028
27872	5.012	0.019	8.774	12.028
27972	5.013	0.02	9.211	12.03
28072	5.011	0.021	9.357	12.027
28172	5.011	0.02	9.066	12.027
28272	5.011	0.019	8.774	12.027
28372	5.012	0.02	8.92	12.028
28472	5.012	0.02	9.211	12.028
28572	5.013	0.019	8.628	12.03
28672	5.013	0.02	8.92	12.03
28772	5.011	0.02	8.92	12.027
28872	5.012	0.02	9.066	12.028
28972	5.012	0.02	9.066	12.029
29072	5.011	0.02	8.92	12.027
29172	5.011	0.02	9.211	12.027
29272	5.012	0.02	8.92	12.03
29372	5.012	0.019	8.628	12.03
29472	5.012	0.019	8.628	12.029
29572	5.013	0.02	9.211	12.03
29672	5.011	0.02	9.066	12.027
29772	5.012	0.019	8.774	12.029
29872	5.011	0.02	8.92	12.027
29972	5.012	0.02	9.211	12.028
30072	5.012	0.02	9.066	12.029
30172	5.012	0.019	8.774	12.03
30272	5.013	0.02	9.066	12.031
30372	5.013	0.02	9.066	12.03
30472	5.011	0.019	8.774	12.027
30572	5.012	0.019	8.774	12.028
30672	5.012	0.021	9.357	12.028
30772	5.011	0.02	8.92	12.027
30873	5.013	0.02	9.066	12.03
30973	5.012	0.019	8.774	12.03
31073	5.011	0.019	8.774	12.027
31173	5.011	0.02	9.211	12.027
31273	5.011	0.02	8.92	12.027
31373	5.011	0.02	9.066	12.027
31473	5.011	0.019	8.628	12.027
31574	5.011	0.019	8.774	12.027
31675	5.012	0.02	8.92	12.028
31775	5.012	0.02	9.066	12.029
31875	5.012	0.02	8.92	12.029
31975	5.012	0.02	9.066	12.028
32075	5.011	0.02	9.066	12.027
32175	5.012	0.019	8.774	12.03
32275	5.012	0.019	8.774	12.029
32375	5.011	0.02	8.92	12.027
32475	5.011	0.02	9.066	12.027
32575	5.012	0.02	8.92	12.028
32676	5.012	0.02	9.066	12.03
32776	5.012	0.02	8.92	12.029
32877	5.012	0.02	9.066	12.029
32977	5.011	0.02	9.066	12.027
33078	5.011	0.02	8.92	12.027
33178	5.011	0.019	8.774	12.027
33278	5.011	0.02	9.211	12.027
33378	5.012	0.019	8.774	12.028
33478	5.012	0.02	9.211	12.028
33579	5.012	0.019	8.774	12.029
33679	5.012	0.02	9.211	12.03
33779	5.012	0.02	9.066	12.028
33879	5.011	0.02	9.066	12.027
33980	5.012	0.02	9.211	12.028
34080	5.011	0.019	8.774	12.027
34180	5.013	0.02	9.211	12.031
34280	5.012	0.021	9.357	12.028
34380	5.011	0.02	9.211	12.027
34480	5.011	0.019	8.628	12.027
34581	5.012	0.02	9.066	12.028
34682	5.012	0.02	9.211	12.028
34782	5.011	0.02	9.211	12.027
34882	5.012	0.021	9.503	12.029
34982	5.012	0.021	9.649	12.029
35082	5.011	0.021	9.357	12.027
35182	5.011	0.021	9.503	12.027
35282	5.011	0.022	10.087	12.027
35382	5.012	0.023	10.233	12.028
35482	5.012	0.023	10.524	12.028
35582	5.011	0.025	11.108	12.027
35682	5.011	0.025	11.108	12.027
35782	5.011	0.025	11.4	12.027
35882	5.012	0.025	11.254	12.028
35983	5.011	0.026	11.546	12.027
36084	5.012	0.026	11.837	12.029
36184	5.011	0.028	12.713	12.027
36284	5.012	0.029	13.004	12.029
36384	5.011	0.029	13.004	12.027
36484	5.011	0.029	13.296	12.027
36584	5.012	0.029	13.296	12.029
36684	5.011	0.029	13.296	12.027
36784	5.011	0.03	13.734	12.027
36884	5.011	0.031	14.172	12.027
36984	5.012	0.032	14.609	12.028
37084	5.012	0.033	14.755	12.028
37184	5.012	0.034	15.339	12.029
37284	5.011	0.034	15.485	12.027
37385	5.012	0.034	15.485	12.028
37485	5.011	0.035	15.922	12.027
37585	5.012	0.036	16.506	12.028
37685	5.012	0.037	16.943	12.03
37786	5.012	0.037	16.652	12.029
37886	5.011	0.038	17.381	12.027
37987	5.012	0.038	17.235	12.028
38087	5.011	0.038	17.235	12.027
38187	5.011	0.041	18.548	12.027
38287	5.012	0.041	18.548	12.028
38387	5.011	0.043	19.424	12.027
38487	5.012	0.043	19.278	12.029
38587	5.012	0.045	20.153	12.028
38688	5.012	0.047	21.174	12.028
38788	5.011	0.047	21.466	12.027
38888	5.012	0.048	21.904	12.028
38988	5.012	0.05	22.487	12.029
39089	5.012	0.05	22.779	12.029
39189	5.011	0.052	23.508	12.027
39289	5.012	0.051	23.217	12.03
39390	5.012	0.053	24.092	12.028
39490	5.012	0.053	23.946	12.03
39590	5.011	0.054	24.238	12.027
39690	5.012	0.054	24.53	12.028
39791	5.012	0.053	24.092	12.028
39891	5.011	0.056	25.113	12.027
39991	5.012	0.056	25.259	12.028
40092	5.011	0.057	25.988	12.027
40192	5.012	0.059	26.572	12.028
40292	5.011	0.061	27.447	12.027
40392	5.011	0.062	27.885	12.027
40492	5.012	0.061	27.739	12.028
40592	5.012	0.063	28.469	12.029
40692	5.012	0.062	28.031	12.028
40792	5.011	0.063	28.614	12.027
40892	5.012	0.063	28.323	12.029
40992	5.012	0.063	28.614	12.028
41092	5.011	0.064	28.906	12.027
41192	5.012	0.063	28.614	12.028
41292	5.012	0.065	29.198	12.028
41392	5.011	0.065	29.198	12.027
41492	5.012	0.065	29.198	12.029
41592	5.011	0.064	29.052	12.027
41692	5.012	0.066	29.781	12.028
41792	5.011	0.066	29.927	12.027
41892	5.011	0.066	30.073	12.027
41992	5.011	0.067	30.219	12.027
42092	5.011	0.068	30.949	12.027
42192	5.011	0.07	31.678	12.027
42292	5.011	0.07	31.824	12.027
42392	5.011	0.072	32.699	12.027
42492	5.012	0.073	33.137	12.029
42592	5.011	0.075	34.012	12.027
42692	5.011	0.077	34.742	12.027
42792	5.012	0.079	35.909	12.029
42892	5.011	0.082	36.93	12.026
42993	5.012	0.082	37.222	12.028
43094	5.012	0.086	38.681	12.029
43194	5.012	0.086	38.972	12.028
43294	5.011	0.088	39.702	12.027
43394	5.011	0.09	40.723	12.027
43494	5.012	0.092	41.452	12.028
43594	5.011	0.095	42.765	12.027
43695	5.011	0.096	43.349	12.027
43795	5.011	0.098	44.224	12.027
43896	5.011	0.1	45.246	12.027
43996	5.012	0.102	45.975	12.028
44096	5.011	0.104	46.85	12.027
44197	5.013	0.106	47.871	12.03
44298	5.012	0.107	48.601	12.029
44398	5.011	0.108	49.039	12.027
44498	5.011	0.112	50.643	12.027
44598	5.011	0.115	51.81	12.027
44699	5.012	0.116	52.248	12.03
44800	5.012	0.118	53.415	12.03
44900	5.011	0.121	54.728	12.027
45000	5.011	0.122	55.312	12.027
45100	5.011	0.125	56.333	12.027
45200	5.011	0.127	57.5	12.027
45300	5.011	0.129	58.375	12.027
45400	5.011	0.131	59.251	12.027
45501	5.012	0.134	60.418	12.029
45601	5.012	0.135	61.147	12.029
45702	5.012	0.137	62.168	12.029
45802	5.012	0.138	62.606	12.028
45902	5.013	0.14	63.481	12.03
46002	5.012	0.142	64.357	12.028
46102	5.011	0.146	65.961	12.027
46202	5.011	0.148	66.837	12.027
46302	5.012	0.15	67.858	12.028
46402	5.011	0.152	68.733	12.027
46502	5.011	0.154	69.755	12.027
46602	5.011	0.156	70.776	12.027
46702	5.012	0.158	71.651	12.03
46802	5.012	0.161	72.818	12.029
46902	5.011	0.163	73.693	12.027
47002	5.011	0.165	74.715	12.027
47102	5.012	0.168	76.028	12.028
47202	5.012	0.17	77.049	12.03
47302	5.012	0.172	77.778	12.028
47402	5.012	0.174	78.508	12.03
47502	5.012	0.176	79.529	12.028
47602	5.011	0.177	80.258	12.027
47702	5.011	0.18	81.28	12.027
47802	5.011	0.181	81.717	12.027
47902	5.011	0.184	83.03	12.027
48002	5.012	0.186	84.051	12.028
48102	5.011	0.188	84.927	12.027
48202	5.012	0.19	85.802	12.029
48302	5.012	0.191	86.532	12.029
48402	5.012	0.193	87.261	12.028
48502	5.012	0.195	88.428	12.029
48602	5.011	0.198	89.449	12.027
48702	5.011	0.199	90.179	12.027
48802	5.011	0.201	91.054	12.027
48902	5.012	0.203	91.638	12.028
49002	5.012	0.204	92.367	12.028
49102	5.012	0.206	93.388	12.029
49202	5.012	0.208	94.118	12.03
49302	5.011	0.21	94.993	12.027
49402	5.011	0.212	96.014	12.027
49502	5.012	0.214	96.744	12.029
49602	5.012	0.215	97.327	12.029
49702	5.012	0.215	97.473	12.028
49802	5.012	0.218	98.64	12.028
49902	5.012	0.221	99.807	12.03
50002	5.012	0.222	100.245	12.03
50102	5.011	0.224	101.266	12.027
50202	5.012	0.226	102.141	12.028
50302	5.012	0.227	102.579	12.028
50403	5.012	0.228	103.309	12.029
50503	5.011	0.23	104.184	12.027
50603	5.012	0.232	105.059	12.028
50704	5.012	0.233	105.497	12.028
50804	5.012	0.236	106.81	12.029
50905	5.011	0.238	107.539	12.027
51005	5.012	0.239	108.269	12.028
51106	5.012	0.242	109.436	12.029
51206	5.012	0.243	110.019	12.029
51307	5.011	0.245	111.041	12.027
51407	5.011	0.247	111.916	12.027
51508	5.012	0.25	112.937	12.029
51608	5.012	0.251	113.666	12.029
51708	5.011	0.253	114.396	12.027
51808	5.012	0.254	115.125	12.028
51908	5.012	0.257	116.147	12.029
52008	5.011	0.258	116.876	12.027
52108	5.011	0.26	117.605	12.027
52209	5.011	0.262	118.481	12.027
52310	5.012	0.263	119.064	12.028
52410	5.011	0.264	119.648	12.027
52510	5.012	0.267	120.961	12.028
52610	5.012	0.268	121.398	12.028
52711	5.011	0.27	122.128	12.027
52811	5.012	0.271	122.711	12.029
52912	5.011	0.274	123.733	12.027
53012	5.011	0.275	124.462	12.027
53113	5.011	0.277	125.192	12.027
53213	5.011	0.278	125.921	12.027
53313	5.012	0.28	126.505	12.028
53413	5.012	0.282	127.38	12.03
53514	5.012	0.283	127.818	12.028
53614	5.011	0.282	127.672	12.027
53715	5.011	0.286	129.422	12.027
53815	5.013	0.287	130.006	12.03
53915	5.011	0.288	130.298	12.027
54015	5.012	0.291	131.465	12.03
54115	5.011	0.293	132.34	12.027
54215	5.012	0.294	132.778	12.028
54315	5.012	0.295	133.361	12.028
54416	5.011	0.296	133.945	12.027
54517	5.011	0.298	134.674	12.027
54617	5.012	0.3	135.841	12.03
54718	5.011	0.3	135.841	12.027
54818	4.998	0.302	136.717	11.995
54918	4.997	0.302	136.717	11.993
55019	4.996	0.305	138.175	11.99
55119	4.995	0.307	139.051	11.987
55219	4.993	0.31	140.072	11.982
55319	4.992	0.311	140.51	11.98
55419	4.991	0.313	141.385	11.979
55519	4.989	0.314	142.114	11.975
55620	4.988	0.314	142.26	11.97
55720	4.987	0.317	143.427	11.969
55820	4.985	0.319	144.157	11.965
55921	4.985	0.32	144.886	11.963
56021	4.983	0.322	145.762	11.96
56121	4.982	0.323	146.199	11.956
56223	4.981	0.325	146.929	11.955
56323	4.979	0.326	147.366	11.95
56423	4.979	0.328	148.533	11.951
56523	4.978	0.329	148.971	11.948
56624	4.976	0.332	150.138	11.942
56724	4.975	0.334	150.868	11.941
56824	4.974	0.335	151.743	11.938
56925	4.973	0.337	152.327	11.934
57026	4.972	0.338	152.764	11.933
57126	4.97	0.34	153.64	11.928
57226	4.97	0.34	153.64	11.928
57327	4.968	0.343	154.952	11.923
57427	4.966	0.344	155.39	11.919
57527	4.966	0.344	155.682	11.918
57627	4.964	0.346	156.411	11.914
57728	4.963	0.348	157.287	11.91
57828	4.961	0.348	157.578	11.907
57928	4.96	0.351	158.746	11.905
58028	4.959	0.351	158.746	11.901
58128	4.959	0.353	159.475	11.902
58229	4.957	0.354	160.204	11.896
58329	4.956	0.356	160.934	11.893
58429	4.954	0.358	161.809	11.89
58529	4.954	0.359	162.539	11.89
58629	4.952	0.361	163.122	11.885
58729	4.952	0.361	163.122	11.884
58829	4.95	0.362	163.706	11.881
58929	4.948	0.362	163.852	11.875
59029	4.947	0.364	164.873	11.872
59129	4.946	0.366	165.748	11.869
59229	4.944	0.368	166.623	11.865
59329	4.944	0.37	167.207	11.866
59429	4.942	0.371	167.791	11.86
59529	4.941	0.372	168.228	11.859
59630	4.94	0.374	168.958	11.856
59731	4.938	0.374	169.395	11.851
59831	4.938	0.376	170.125	11.85
59931	4.936	0.378	170.854	11.847
60031	4.935	0.378	171.146	11.844
60132	4.933	0.379	171.584	11.839
60232	4.932	0.381	172.167	11.837
60332	4.931	0.381	172.459	11.834
60432	4.93	0.382	172.751	11.833
60532	4.928	0.385	174.21	11.828
60633	4.928	0.385	174.355	11.826
60733	4.927	0.387	175.085	11.824
60834	4.925	0.388	175.523	11.82
60934	4.923	0.39	176.252	11.816
61034	4.922	0.391	176.836	11.813
61134	4.921	0.392	177.127	11.81
61234	4.919	0.393	177.711	11.805
61335	4.917	0.394	178.149	11.801
61436	4.916	0.394	178.294	11.798
61536	4.915	0.396	179.17	11.797
61637	4.913	0.398	180.045	11.792
61737	4.911	0.4	180.774	11.787
61837	4.91	0.4	181.066	11.784
61937	4.909	0.402	181.796	11.782
62037	4.909	0.404	182.671	11.78
62137	4.907	0.404	182.963	11.776
62238	4.905	0.405	183.255	11.773
62339	4.904	0.407	183.984	11.769
62439	4.902	0.408	184.422	11.765
62539	4.901	0.408	184.713	11.762
62639	4.9	0.409	185.151	11.76
62739	4.898	0.411	186.026	11.756
62839	4.896	0.413	186.61	11.751
62939	4.896	0.413	187.048	11.75
63039	4.894	0.414	187.339	11.746
63140	4.893	0.415	187.631	11.744
63240	4.892	0.416	188.215	11.741
63341	4.891	0.416	188.361	11.739
63442	4.89	0.419	189.674	11.736
63542	4.888	0.42	189.965	11.73
63642	4.886	0.421	190.549	11.727
63742	4.885	0.422	190.841	11.724
63842	4.883	0.423	191.278	11.719
63942	4.882	0.424	191.862	11.716
64042	4.88	0.425	192.3	11.713
64142	4.88	0.427	193.029	11.712
64242	4.878	0.428	193.467	11.707
64342	4.876	0.429	193.904	11.702
64442	4.876	0.43	194.342	11.702
64542	4.874	0.431	194.926	11.698
[truncated: 4,874 more rows]

## Sheet: nitinol&screw2
Time [msec]	Potentiometer [V]	Force sensor [V]	Pull-out force [N]	Pull-out distance [mm]
[truncated: 5,707 more rows]

[truncated: 1 more sheets: nitinol&screw3]
